# Supplementary material for: A Novel Aeromonas popoffii Phage AerP_220 Proposed to Be a Member of a New Tolavirus Genus in the Autographiviridae Family
Source: Viruses. 2022 Dec 7;14(12):2733. doi: 10.3390/v14122733 (PMC9780818; doi:10.3390/v14122733)
Supplement: Supplementary file 1 [file viruses-14-02733-s001.zip]

Archive with 6 entries (6 files):
- Table S2.pdf
- Data S1.xls
- Data S2.xlsx
- Figure S1.jpg
- Figure S2 revised.pdf
- Table S1.pdf
