# Supplementary material for: A Novel Aeromonas popoffii Phage AerP_220 Proposed to Be a Member of a New Tolavirus Genus in the Autographiviridae Family
Source: Viruses. 2022 Dec 7;14(12):2733. doi: 10.3390/v14122733 (PMC9780818; doi:10.3390/v14122733)
Supplement: Supplementary file 1 [file viruses-14-02733-s001.zip › Data S1.xls]

## Sheet: Sheet1
Aeromonas phage AerP_220 genome annotation
	location	start	stop	strand	Annotation performed using RAST, NCBI, InterProscan, and HHpred software	nucleotide_sequence	aa_sequence
ORF1	AerP_220_1436_1573	1436	1573	+	hypothetical protein	atgaaagaccaaagagtcaacgtgatgttcggtggtcgtgtggtcaagggctttgagacgagggcagccgccgagagatggataaagttctctggcaacccacacctgacttacacaatcaaactgtacaagcgttga	MKDQRVNVMFGGRVVKGFETRAAAERWIKFSGNPHLTYTIKLYKR
ORF2	AerP_220_1600_1773	1600	1773	+	hypothetical protein	ttgacaaccgacgatggggataccgctcacttcaggaaaaagacgttcccgggtgttatatggtgtgcacagtgccatggtgaggagtacatcctaactgaatctgacctgagcatactcatgatacgctgggtgcagacaggctgcctgccgatggagtgggtggcggggtga	MTTDDGDTAHFRKKTFPGVIWCAQCHGEEYILTESDLSILMIRWVQTGCLPMEWVAG
ORF3	AerP_220_1963_2121	1963	2121	+	hypothetical protein	atgcgtaagattacattcgttaacctgcaaaccttctataagttctgcgacctagcagatgctgacgggatacacttcagggcttacgagcaagctgatgggagctttcaagttaagatggaggttagctaccaaacccaagatgaccaaccatactga	MRKITFVNLQTFYKFCDLADADGIHFRAYEQADGSFQVKMEVSYQTQDDQPY
ORF4	AerP_220_2218_2454	2218	2454	+	hypothetical protein	atgaaagcagcaagtgataactacatgggtgagggccacttaatagcttcagcggtcttgagtggctaccaaataaagttaaccagatttcgttatggtaatcttgggttcatctatcaagttgattatggggctgacagcatccaacacgctaacttcaagacagccactaaggcgtttaagtgggcgctggaccatgctgagattgcctatgattacgacatggaacagagctaa	MKAASDNYMGEGHLIASAVLSGYQIKLTRFRYGNLGFIYQVDYGADSIQHANFKTATKAFKWALDHAEIAYDYDMEQS
ORF5	AerP_220_2626_2883	2626	2883	+	hypothetical protein	atgtaccaagcaatccaagttaaatacctgtcatgcacaaactttcgcgggtctcgcttcaaggccaccgccgccgctggtagtgttacggtaagctatgaccacgcactaagcgcagagaagaatgcggaggctgccatgcttgccctagttaataaatttggctgggatgaatgccccgcaacttggcagggcggtgtgctgcctaacggggattacgtctttgtccgcctgcccgagggtgccaagaatgtctga	MYQAIQVKYLSCTNFRGSRFKATAAAGSVTVSYDHALSAEKNAEAAMLALVNKFGWDECPATWQGGVLPNGDYVFVRLPEGAKNV
ORF6	AerP_220_2876_3019	2876	3019	+	hypothetical protein	atgtctgaataccagaaggcgattatggctcgcaccaacaaagccaaagcaatgctgatagccgccgaacaaggcaaacaactgaccttcaagccgtcagacttccacaacctgccatgtaaaccaatgagggtgaagagatga	MSEYQKAIMARTNKAKAMLIAAEQGKQLTFKPSDFHNLPCKPMRVKR
ORF7	AerP_220_3016_3189	3016	3189	+	hypothetical protein	atgagcaacaaggaactagccagccactggctgagagtggccgaatgttaccgccaatgcgccagcaactggctaagcaaaggcccagcaacttaccagaaccacgaaggggtgcagaatagcttgatgctggctgaccaatgcaaagaggttgccagacactacatgaattag	MSNKELASHWLRVAECYRQCASNWLSKGPATYQNHEGVQNSLMLADQCKEVARHYMN
ORF8	AerP_220_3417_3725	3417	3725	+	Hypothetical MFS-type transporter protein YcaD	atgctagggtgtttggcgatgctagggtgtctggcaaggctctggtgtctggcaatgctagggtgtttggtggtgctagggtgtttggcaatgctagggtgtctggcgatgctctggtgtctggcaatgctagggtgtatggcgatgctagggtgtctggcgatgctcgggtgtctggcaatgctagggtgtctggcgatgctagggtgtttggcaatgctagggtgtctggcgatgctcgggtgtctggcaatgctagggtgtttggcgatgctcaggtgtgcgaaatctgcacaaggacaccaataa	MLGCLAMLGCLARLWCLAMLGCLVVLGCLAMLGCLAMLWCLAMLGCMAMLGCLAMLGCLAMLGCLAMLGCLAMLGCLAMLGCLAMLGCLAMLRCAKSAQGHQ
ORF9	AerP_220_3923_4918	3923	4918	+	late transcription factor VLTF-4	atgaaagaccaagtaaccgcaatccttgaagccctgcaatctggtggaacgctgaagggagcacaagctgccctgctggagctgccgctgcacacactaccagatgacggggccgcctctcagttcgcggagctgatgaaggccagccgcaacaaggctgattttatagggcacgcagaagtattcattgacaatattgagcccaccaacgagctggcccgcattgagggtgaactcacccaagcgatagcggctgttggcaaggcgcacttgcgtgttggcaccctgctgattgaggcacgagatgcttgcgagaaccaagcagagttcttagagtgggctttcgataagttcggcatcaagaaatcgtgggcattccgcctgatgaaggtggctaag…	MKDQVTAILEALQSGGTLKGAQAALLELPLHTLPDDGAASQFAELMKASRNKADFIGHAEVFIDNIEPTNELARIEGELTQAIAAVGKAHLRVGTLLIEARDACENQAEFLEWAFDKFGIKKSWAFRLMKVAKVFSGDEWAGVATSVLYTLQAQADEQQTEAARELALAGKLDIKALGELLADPEPVKVATVPATAEDLPPFDTGVTDISPKLPAAKPAPATVTATAQAPTANVTDNAPSELLERIGELTKALTEAQAKIAELTAPRLQRGAAPMLPQFRSSCMATRLGLSKEEAEDSGKVKVAFRDWVKLSYGRGHEAFELIEEAVRALS
ORF10	AerP_220_4915_5088	4915	5088	+	hypothetical protein	atgaaactaccaagagtcggcgtaaacagctttggtgtgtgggctattcttaatattggcgagtgccgcacaaacaactacagtaacctctcactattctgggctgccatggtgtggtgtggtcgtcaaaacagatggcaaggcaggcaggaagtgaaggaattgactgagtaa	MKLPRVGVNSFGVWAILNIGECRTNNYSNLSLFWAAMVWCGRQNRWQGRQEVKELTE
ORF11	AerP_220_5107_5316	5107	5316	+	hypothetical protein	atgagtattacccaaattatacgtgatgcagtcattggcaataaagagctagggccggcgctagtggaaatcatgggcaatcttaacgtcagccgtagcaaggccactgagctactgtttggctgggctgaccgagccacagaggagaggcttggggttgtactgagggagaccgacaaacggcatttacaggcgagggcgggggagtag	MSITQIIRDAVIGNKELGPALVEIMGNLNVSRSKATELLFGWADRATEERLGVVLRETDKRHLQARAGE
ORF12	AerP_220_5448_8081	5448	8081	+	Phage DNA-directed RNA polymerase (EC 2.7.7.6)	atgaattacaagcaattagttgatgagcaaatcaggcttgagctggatatgcacggctctggtatcgtccggtttgatagtaacaaccagcgggccattgaagctggttcagcttctgacactgactggaatcgtcgattgattcagcaccttatccttcctatggcgcaaggtgttcgtgcttacatcgaatactatactggcaagcgttgccagcctacccgcgcatttacctacctacgccaagtaaccccggagcaatccgcctatgtagcaatcaagaacatccttgacgtgcttggcaacgacaagtttgatgctaactggcttaccaccactatcggtcgtcgtatcgaagaccaagtacggttcaccaagctggaagaggccgcaccgaac…	MNYKQLVDEQIRLELDMHGSGIVRFDSNNQRAIEAGSASDTDWNRRLIQHLILPMAQGVRAYIEYYTGKRCQPTRAFTYLRQVTPEQSAYVAIKNILDVLGNDKFDANWLTTTIGRRIEDQVRFTKLEEAAPNYIERVKDNLKKSASQQYLHQHRVMVHAEKKLTENGLELPRWIDWPEADCKHIGAALINIFERTVTFDGHPIIKRELRSKSGNGTLSFILPTEYVTDWIERYKEAIGALSPMYAPCVIPPRDWTSPFEGGFHTPEVSSTMRLVKANSTKHLRRLTPKQMPAAYDCVNNLQRVRWAISERILATANELVGLGLPYALPSKDKGHIPPCPVPDYLSELRGEQLKAALSPEQWDEFSEWKSLARDKYNEEAERVQGWREVTRTLGQANSY…
ORF13	AerP_220_8320_8511	8320	8511	+	hypothetical protein	atggcgggcagacatatgcaaaagttttatgttgaagtttcagaatacaaatatgaagactacacaagctacacagtgtcacttggctttgttgttgtttacgcaaaaggtgaggatgaggctcatgagctggctagtaggttatatgcgggcctcaccttaggctggccaaccactgaggagccctcatga	MAGRHMQKFYVEVSEYKYEDYTSYTVSLGFVVVYAKGEDEAHELASRLYAGLTLGWPTTEEPS
ORF14	AerP_220_8508_8738	8508	8738	+	hypothetical protein	atgaacataatgaagcacggctatgatggctgttgccacagctgggaattctctcaccgctacgttggccgtaatgaagtagaaaggtggacaggcagtgtggacactatccgcaactttgccgcagatggtagtcacatctacacagagcaagtttgccgtaggtgcggggctgagcgggaagtcggtgagaagttgaaggaagactttcttgaactttactggtcgtaa	MNIMKHGYDGCCHSWEFSHRYVGRNEVERWTGSVDTIRNFAADGSHIYTEQVCRRCGAEREVGEKLKEDFLELYWS
ORF15	AerP_220_8784_8984	8784	8984	+	hypothetical protein	atgagcaaggtagaagaacgacgcaagctactgataggccaagcaacacatacagacaacaacggcaacttgtataagtacgtaaaccagagcctgttcaggtacgaggaaaccagagaccggcgtgagctgattcttcactggtccctttgcgattacgtaccctgcacattaacaggagagttatatgaagttcgataa	MSKVEERRKLLIGQATHTDNNGNLYKYVNQSLFRYEETRDRRELILHWSLCDYVPCTLTGELYEVR
ORF16	AerP_220_8971_9192	8971	9192	+	hypothetical protein	atgaagttcgataaaacctgctgcggcaccacttgcgatgctaaggctaatgcggagtatgtggctaagctagagtcggttatcctagaagtttattcaatcctacaagataactattacccgcgggatattggttatgaagtgcaagagtggtgggaacgtaatgaaagctttcttattaaacacgcacaacagaataacagcaccaacggagcaagctga	MKFDKTCCGTTCDAKANAEYVAKLESVILEVYSILQDNYYPRDIGYEVQEWWERNESFLIKHAQQNNSTNGAS
ORF17	AerP_220_9192_9320	9192	9320	+	hypothetical protein	atgcaatccagtattaagcccatgaagtttgataagaaaccagatggccgtatctccgaggagaagcgagagcgcaacagcaagttgcataagacccagcgtgggaaagtccgctaccaagagatgtaa	MQSSIKPMKFDKKPDGRISEEKRERNSKLHKTQRGKVRYQEM
ORF18	AerP_220_9323_11323	9323	11323	+	DNA primase/helicase	atgactattatcagaaatgaactctgccctgcttgcgcagctaccggccacgacaagacaggtaaccatcttgtaatctttgaagaccaaggcggctactgtaaccgtggtcacctgcatgagtctggcaagccttactatcgtgcagctaaagatgctgtgccgctcagtgagctgccaatcaccggcgagattcaatactcacctgagcagttcaaagagctggaacgagatggcaagctgactgaccctaagctgcgagcaatcgccatgggtggcatgcggatgaaagaccgctacaccgtcatgactgaagaggaacaagcccatcaagatgctgagtggcgcatggactgcgagtggttcgagcagctcaagtataagagcttagtagaccgt…	MTIIRNELCPACAATGHDKTGNHLVIFEDQGGYCNRGHLHESGKPYYRAAKDAVPLSELPITGEIQYSPEQFKELERDGKLTDPKLRAIAMGGMRMKDRYTVMTEEEQAHQDAEWRMDCEWFEQLKYKSLVDRGLHGLIAKLYDVRVGHDDKGVINRHYYPVHGRKTLKLQGAKARTLPKDFRFGHLGKRFGDTAMFGMHTMQTVMDSGTFRRKLLIVGGECDAMAAQQMLVKSLNKMESLQGLTSLDGKRLAHVWSPTKGETSLEEIIANREYIDQFEEIIWGFDADDVGNKLNLDCARLFKNKSKFLVYPSGCKDANDCLKQGHDRAFVDSWWNPAEARIKGKLKTVSAYREQASKMMKMGLDYFEPALNPITYGVQLRHLSVWGAGTGVGKTEITS…
ORF19	AerP_220_11362_11493	11362	11493	+	hypothetical protein	atggcagttgatggtgataagtgcgagcactgccaccttcaggctatttgccttactattatggcaccatgctcacctgctgacaggtgggatggccgtaaagtgatattcaaggagaagcaagttgactaa	MAVDGDKCEHCHLQAICLTIMAPCSPADRWDGRKVIFKEKQVD
ORF20	AerP_220_11486_11683	11486	11683	+	hypothetical protein	ttgactaaatctatcatcaccaatagccgtgttggcattggcatgtctgacctagaagcaagggcacgaagtgggtgcccaattgctcagatggaaatgaccaagcgctgtatgcaattcagtgttgtagttactgatgacgcagcaacacatagtattactcgcaaagagcaagcaaaggagatgaagcatgattaa	MTKSIITNSRVGIGMSDLEARARSGCPIAQMEMTKRCMQFSVVVTDDAATHSITRKEQAKEMKHD
ORF21	AerP_220_11676_11915	11676	11915	+	hypothetical protein	atgattaagcaacggtttgttgtttataaagcctttaataaaagtggaggggtagttggctcccttcttgttgccggtggcaaactcatgccgtttacccgccacacttgggctagtgatcttagtaagacaaccagtgagctcatgggctatggcacctttgattcccttgattactggaagtcatacaccaagcgctgtggtgcttgccgcttccagaaagttatctacttcaactaa	MIKQRFVVYKAFNKSGGVVGSLLVAGGKLMPFTRHTWASDLSKTTSELMGYGTFDSLDYWKSYTKRCGACRFQKVIYFN
ORF22	AerP_220_11926_12195	11926	12195	+	HTH domain-containing protein	atgattaagccaactagctggtcagcttaccaagacattcttcgtggtggtgttgctaagacacaagctgagagagtcttgcagaccttgaactatcaatcaggtatgacacgtagcgagcttgcgcaagcaactaactacggcatcaactcagtatgcggacgggtcaaggaacttcttgactctgatgtaatctacgtgtcaggtactcgcaattgcagggtgtctggtaaacttgttgaagaattaaaggttgttgaatataactag	MIKPTSWSAYQDILRGGVAKTQAERVLQTLNYQSGMTRSELAQATNYGINSVCGRVKELLDSDVIYVSGTRNCRVSGKLVEELKVVEYN
ORF23	AerP_220_12204_12380	12204	12380	+	hypothetical protein	atgaacaaccaagatgaaattaaggttaatggtaagtcatataaggcagtttctttcccggcgggtgatgggtgcaacgcttgtgacctatctgatgagtgctttaatcctaaagtgctttgtatgtcaacagagcgggaagatggacgcggcgtaatctttgtggagaaacagtaa	MNNQDEIKVNGKSYKAVSFPAGDGCNACDLSDECFNPKVLCMSTEREDGRGVIFVEKQ
ORF24	AerP_220_12380_14956	12380	14956	+	Phage DNA-directed DNA polymerase (EC 2.7.7.7)	atgattaactggcccttcatgcatgacaaagccagcgagatgcgacccagcggtaatggtcgctttcttgtcggggatatagaagccattggcttgaccagagcagtgaagaaacctgatgactttcacatcatcacattagaggattacttctccggtgaggtctttatctttttcgacccggaggccaagagacagaacccaagcaagctagacatggaaggcgagcaagatggctacatagctgacggcttgctaatgatgcaagagtctgaggccctgtgctatcagaatgctgttggctttgatgccatagtaattgagaaggtgttccccgagtttaagttcaactggcgagagtcaagggcaaacaaggcccatgctgacatcttcccattc…	MINWPFMHDKASEMRPSGNGRFLVGDIEAIGLTRAVKKPDDFHIITLEDYFSGEVFIFFDPEAKRQNPSKLDMEGEQDGYIADGLLMMQESEALCYQNAVGFDAIVIEKVFPEFKFNWRESRANKAHADIFPFKLMDTMILSQLLYPDRPLDPRAYHMGMGATGPHSIAAHGIRMGRHKPDHEDWSTLTDDMIHRNTEDVAIGRDMLRWLMAGDWQEHLARGSNKLTGLGIADAYGMELQVAFMIARQEQRGFRLDMQRGLADWTKIGKEMEETLQKVSPHIPPRLVTIPYKFAELKKRYDAAVKAFIPAAKSQEEAMAWGAELKLIFNTIHKGHGAAENARMGDKATMWKLTTASGDYSKRLQGYYPEMRGNINDTGDKLVDGPFTPVAFEDIGLGNL…
ORF25	AerP_220_15024_15272	15024	15272	+	hypothetical protein	atgcttcaaaagtttaaagcctacctcaagctgtggtgggttgagatactaatcaatgagtacgacagcactgtgcagtcgcttatcaagcttgagaaagagcggacacttggtgtctacaagtacatgcacaagccagcaaagctgaaggcttaccgaatcaagatgcaaggcaaggctgacaaactcaagcagcgtcttgctggtgtcagtatgcgcttggctaagctaggggtggtttatggttaa	MLQKFKAYLKLWWVEILINEYDSTVQSLIKLEKERTLGVYKYMHKPAKLKAYRIKMQGKADKLKQRLAGVSMRLAKLGVVYG
ORF26	AerP_220_15449_16204	15449	16204	+	hypothetical protein	atggctatcgaaggttttgattttggtgctgagcttgagagtgctggcggctttaagcgagagaaccctgttgagggtctacatgctgcccgcttgcgctctatcatccatgtgggccgctgtgtccgtaagtaccaaggcaaggacaagtccccttgcaactctgtagttgctgtgttcgaacttaaggaagagtctgatgttcactcagagaccggcgagccgctgaccttcactgtagactttgacctgaaggacggtgacaagtcatacctgaataccaagttcctgccagctctgctgaccaaggcggagctggagtcaggctccatcaagggcttcgatgacctgattggcaaagcgtgccagcttgacctgattggcagcaagtcgcagaac…	MAIEGFDFGAELESAGGFKRENPVEGLHAARLRSIIHVGRCVRKYQGKDKSPCNSVVAVFELKEESDVHSETGEPLTFTVDFDLKDGDKSYLNTKFLPALLTKAELESGSIKGFDDLIGKACQLDLIGSKSQNDDGTPKYVNLKAMSPMHPKLQAVTDQLKAAGAGHCRLSQLNATAMDELNPYLHVQMLMMTSEEWKAGTHPGIALVEAIRKERPDYAKAKASAEEPTGGAQAQAAAAAPAEKLSTEEEF
ORF27	AerP_220_16294_16644	16294	16644	+	hypothetical protein	atgtctttcattatcgctgctgaaaccaccaaagtattcaagtccggttccttcgttgaggaaactgtattcttcgtgcaagacgaccagtctggcgccatcgtctccaagaaggtatatgccactgaagcagaagcccaagctgagctggatggcctgaagggtctggaagttggtatggtgttcgcacaagctgccttccctgacttgggcaccaaaggccaagttgccaaagccaacgttgttgctgagtacattgcttgggaagctgctggccgtccagtcaaagaagccaagcaagttgctgatggcgctgagccagaagcccctgcagctgacgaatcattctaa	MSFIIAAETTKVFKSGSFVEETVFFVQDDQSGAIVSKKVYATEAEAQAELDGLKGLEVGMVFAQAAFPDLGTKGQVAKANVVAEYIAWEAAGRPVKEAKQVADGAEPEAPAADESF
ORF28	AerP_220_16697_17704	16697	17704	+	5'-3'exonuclease	atgtcatttgacttcggggcggagctatctcagccagaaactaacatcaaggtctggccgactgatggccagcgagttgccctagtagatgcggacttgataccttataaggttggctacagtatcgaccctatcgtgacctgccgagcagcttaccgagtagagaagggagagtgccagtcaatcaaggacacaccagagtttgaagatgcacttgagaagatgtgcctcatctataatgattgggtgcaggccgctggctgtgatgcagctatcccttacctcacattgtcagagaataacttccgcaatgcgattgcgttctctaagccatacaagggccaacgtaagtctgagaagccaccattctttgccgagctgaaggcttacttcattgag…	MSFDFGAELSQPETNIKVWPTDGQRVALVDADLIPYKVGYSIDPIVTCRAAYRVEKGECQSIKDTPEFEDALEKMCLIYNDWVQAAGCDAAIPYLTLSENNFRNAIAFSKPYKGQRKSEKPPFFAELKAYFIEHLGGLLADGEEADDLISIEANERNRQLAAQGVELGSKVHQEFCDFVIISSDKDSRITCGWHYDPDKQRKTFGTVLGELEPDWKDGSIKKLKGSGLKFFYAQMIMGDQADNYAGIPRKGPKFVYDLLAELKSEKELYYAVLGAFKEHYGETCIAKNYRGGKRELTAYQMMLEQARLAHMQTFKGDIWRTNSHLPSGEEAAEWN
ORF29	AerP_220_17695_18102	17695	18102	+	endonuclease VII	atggaattaagaaaagtaaagaagtctgagttaccggacatcaagaagatactgctagagaagcagggctatcgctgcccaatcactggcaggtgccttaggtcaatgaagcctgttaacctgtgctgtgaccacaaccaccagactggggttatcagggctatcctgccacgtggtgtcaatggactagaaggcaagatgctggcgcttcttaatcgcttcggtggttacaccaacaatgatgtggctggcatggcaacttgcctgcgtggcctagcagactacttgctgcaccacagagttccacagactgagtggatttacccgacccatcaaacgcaagaggagaaacgagcacagcgtaatgcacaagctcgacttcgctacgccaaaagtaag…	MELRKVKKSELPDIKKILLEKQGYRCPITGRCLRSMKPVNLCCDHNHQTGVIRAILPRGVNGLEGKMLALLNRFGGYTNNDVAGMATCLRGLADYLLHHRVPQTEWIYPTHQTQEEKRAQRNAQARLRYAKSKEK
ORF30	AerP_220_18102_19109	18102	19109	+	metallophosphoesterase	atgagtaaggttcgtgaccgattcaccaatgctgaagtggagtcagctgttaacaagtcagcccgtgctgaccaaagtattgactaccaagcaatggctcagatgctctctgacaacgcgcacggtactgtggtgacaccgcaactctgccgctactgggctaagcagtttgacaagcgcaagaagaatggtgacacttacatgaccttgactgtagctaaccgcgaactcaaggaaacccgtaagctgcgccagcctagccgctatgaggacttggcccttgatgaactaccagagcgtaagcacaagtgcatcttggtcatacctgaccagcacgccccttatcaccacaaagataccttggagttcttggcggcagttgcagccaaatacaaacca…	MSKVRDRFTNAEVESAVNKSARADQSIDYQAMAQMLSDNAHGTVVTPQLCRYWAKQFDKRKKNGDTYMTLTVANRELKETRKLRQPSRYEDLALDELPERKHKCILVIPDQHAPYHHKDTLEFLAAVAAKYKPDTVVNLGDELDNHAISFHDSDPNLDSAGVELEKAKVFIHKLHAMFPVMRICHSNHGSLVYRKAHAHGLPAQLIKTYREILFPQGGGEQWEWRDQFKLKLPNGDKVLFKHEPSGDPLADAAHNRCNLVTGHLHGKFSINSAASSEAYYWAAGAGCLIDKDSMAFAYGKNHKNKPIIGCLVIKDSLPILVPMRLNEGGEWNGKL
ORF31	AerP_220_19116_19592	19116	19592	+	3'-phosphatase, 5'-polynucleotide kinase	atgaaaaatattattgtttgggatttggacggtacactatcttgcggtaagcaccgccttcatttactgccaaaacaagaagatgctaacgtgacctctggttggctgcagtttaatatggcggctggtggtgacgcaccaattaaggataatatccaattggctcattcgttgttctcttatgggtataaaatcatcatccttactgggcgctccgatgatgccttggctataactatggagtggttacgggaacacgaggtaccttacactaagctagttatgcgctctaagtacgaccaccgcaaggctattgaattcaaagaagagaagctgcgggagattggccttgaccgtgtcctgtgctgcttcgatgattcggagcatgtggtgaaacac…	MKNIIVWDLDGTLSCGKHRLHLLPKQEDANVTSGWLQFNMAAGGDAPIKDNIQLAHSLFSYGYKIIILTGRSDDALAITMEWLREHEVPYTKLVMRSKYDHRKAIEFKEEKLREIGLDRVLCCFDDSEHVVKHIRSLGVTCNQVTHYDNDRDDHVVTI
ORF32	AerP_220_19589_20161	19589	20161	+	ATPase	atgattgtcatcttgaatggcccagctggctgcggcaaagacactatcgctgacatacttcacaaagagtatgacttcctgcatcacgcaatgaagacctccctagttgttgcagctgccggtatagctggcatcaccataccaaggatgcaagctatgctacaccgcagcaacaaggacacctttaatcacttccttggtatgacaccacgagagtggttgattgatgtgtcagagaatgttgtcaagctcaggtttggtgctagcaccttcgggtcgcgagaggccattaggtgccagctggagattggtgctggcaaccactctatcgtgtactctgatggcggcttcccagaagagcttcaggccatggctactgtgctgggtgaagagaacatc…	MIVILNGPAGCGKDTIADILHKEYDFLHHAMKTSLVVAAAGIAGITIPRMQAMLHRSNKDTFNHFLGMTPREWLIDVSENVVKLRFGASTFGSREAIRCQLEIGAGNHSIVYSDGGFPEELQAMATVLGEENILLVRLRRDGYTFDGDSRNYLDPIGDMPYLDIKLETGKPEKAVQDIMSVHIQMLYGEM
ORF33	AerP_220_20161_21084	20161	21084	+	ATP-dependent DNA ligase	atgcctaatgtattcgagttccttggtttgcctaaagaccaccgacccatcaataaggttgtccagcttgttaagcactatgatgaggtgccagatagccgcaagtccttcccgctgattgggcaggtaaagtgtgatggtgtcttcgccatgcaggtgagttatcaaggccgccatgcaatctttggtcgtactggcttgcagctgactaatgtcagccatgtcattcgtgactatgtaccagacggtgtgtacattgctgagttaacctgtaacctgatgtcgcttgagcagttgtctggttgtgtcaaccctaacagagttgagccgctgtctgaagatatggcttgcaagtccaatggcttccgaatggagtaccacgactttataaccattcgt…	MPNVFEFLGLPKDHRPINKVVQLVKHYDEVPDSRKSFPLIGQVKCDGVFAMQVSYQGRHAIFGRTGLQLTNVSHVIRDYVPDGVYIAELTCNLMSLEQLSGCVNPNRVEPLSEDMACKSNGFRMEYHDFITIRGFVDGMWGEPYTCRRRGLIDRLGGEFEVLDYTVILCEDQLQAFADKCITAGEEGAVFKQDTGWEAGHKGWRSMKIVRGVSYDLECTGYEEGTGKYAGKVANLLFRWKGGKTIKAMLGKGWTHDAAEDLFYSAEAGISTPVGKIFKVVALQESSKGVLRLPKVREQRHDKQSADY
ORF34	AerP_220_21149_21400	21149	21400	+	hypothetical protein	atgacccgccgtgctattgggacctctacagggcaggcacttgggtttatcggttccgcaatgcagaggccaaatgttaaactcacagtaccaaaagaccactttaataactctcttattttgcaagcaaggctagctgatatgattatggataatgtatcaaagcttggacttgttggtttcgaacggataagtagcgatgttattatgtactcacctgtaggtgaagttgatgcagtggtgcagctatga	MTRRAIGTSTGQALGFIGSAMQRPNVKLTVPKDHFNNSLILQARLADMIMDNVSKLGLVGFERISSDVIMYSPVGEVDAVVQL
ORF35	AerP_220_21397_21558	21397	21558	+	hypothetical protein	atgacaaaagagcaggcacttgctgagctacttgataagctgcaagatgcggagtcaatcaatccacgagaccttaaccgctggtactctagcggccttacagcaacggaggtggcacttgtcacagagcaatttagcaaaccggatacctacaccgagtaa	MTKEQALAELLDKLQDAESINPRDLNRWYSSGLTATEVALVTEQFSKPDTYTE
ORF36	AerP_220_21560_21718	21560	21718	+	hypothetical protein	atgcagccagtagcaagggatacctttgagttcctgatgcggctggtggcagcctctcgggtaacttataagtcacctcacgcggagttcattcgcaactccgtgctcgaggaacagcggaaggttattgaagcatgcctctaccccgcagatttgtaa	MQPVARDTFEFLMRLVAASRVTYKSPHAEFIRNSVLEEQRKVIEACLYPADL
ORF37	AerP_220_21694_22155	21694	22155	+	acetyltransferase	atgcctctaccccgcagatttgtaaggcaagccacgctagctgacctgataccacttggcgagttagccaagagctaccgaggggaggctgctggcttgaatagattcccagttgactttgataagcttatgaagaacctagcaaccacagttgttgcacctgacggctaccttggtgtgctcatagttgacggagccatagccggtgtgctgtggggttgcctaacctccgtgccttggtcgactgacaagatggcgcaagatgctatcctgtttgttcgcaaagggcacaggggcaacggcaagctactcctatctgactgggagtgttgggccaagcaagcgggtgcttcagctgtgtgtatctccacagcctcgggcttggagacagagagggtc…	MPLPRRFVRQATLADLIPLGELAKSYRGEAAGLNRFPVDFDKLMKNLATTVVAPDGYLGVLIVDGAIAGVLWGCLTSVPWSTDKMAQDAILFVRKGHRGNGKLLLSDWECWAKQAGASAVCISTASGLETERVCKLYERMGYNLIGHTFFKET
ORF38	AerP_220_22157_22336	22157	22336	+	virion assembly protein	atgggttctaaaccaaagattccaacatacgtaccgccagcagctaagcctgagcgccaagtggatgttgaagttgaagacgtacaacttggtgatacccaatcccaagatgtaaccaaaagcaagggcaaacgctctttgatgcgaccatctggggcgggcactggcctcgctgtgtga	MGSKPKIPTYVPPAAKPERQVDVEVEDVQLGDTQSQDVTKSKGKRSLMRPSGAGTGLAV
ORF39	AerP_220_22345_23940	22345	23940	+	head-tail connector protein	atggctaaaggatataaggtagttacttcacaaccaaccctcgaccccttcaagaactcaatcaagcttcgtgaaccacaggatggtggagtaaagcaacctactatccgagacaagtacgagtcgatgaagggtgaccgctcctgtttcttagacagggctagaggttactccaagatgacactgccagcgctgttcaacgacagcgacaatgcgtccaacgcctctgggggttacaaccagaatggctggcagtctctgggttcgcagtgcgtcaatcacctgtccaaccgattggtcatgacttggttcccgccacagcgtagcttcttccgcatgtcattcacagatgaagcaaagcaagcgctgtacgaagctggcgtcaaggatgttgaccta…	MAKGYKVVTSQPTLDPFKNSIKLREPQDGGVKQPTIRDKYESMKGDRSCFLDRARGYSKMTLPALFNDSDNASNASGGYNQNGWQSLGSQCVNHLSNRLVMTWFPPQRSFFRMSFTDEAKQALYEAGVKDVDLQKIMSRAEEKARTLHEEVQGRIAWTQAAKHLIVAGNACLYVPESGPAICYPMDRYVVKRSKGGQLLHIIIEEDKSLAELPEEVQAAVKIKKVGMMKADSVVKLYTEAKFRDGKFIIRQEVCDMIVGQTFKVLPEDNPFIALTWDRLYGESYGRGLVEVNAGDLFVYGFLSKSMAQGAALMSDVKYLVRRGAATSPEDHAKAETGDYIWGEEGDITVVQLQKYADFQTVASVLDTYAKRLGQAFLLMSSVRRQAERVTAYELRLDAQ…
ORF40	AerP_220_23943_24137	23943	24137	+	hypothetical protein	atgacggacatgacaaggaagcaagttattgattggtgcaagaaagttggtgcggattttaaggaagtaaaatatagagccccagatggctggatgtgggcacgagatggtgatggcctaattcttactgcaatctttactaatacagaagacgctgacatctacctgtcggatgttgtgaagtataataactaa	MTDMTRKQVIDWCKKVGADFKEVKYRAPDGWMWARDGDGLILTAIFTNTEDADIYLSDVVKYNN
ORF41	AerP_220_24150_24992	24150	24992	+	scaffolding protein	atgagttacacaatcaccgaacttgatggcaagccaactggcaaccaacctgaagtcgcaccaacagatgtgccagcagaaccagcaccagcggagatgcctgttgataccccagcaccggcccctgtggatgaaccaaagccagaagaacctgctgagccaaagccagaagatgctggcctattctggggagaaattcccgtagaggtcgccatccctgatgaggtcagtgcggccttcgaagagaagggcatcgacggccaagcggtacttggtgagctgtttgccaaggatggcaagttcgagcttaaggaagagaccaaggccaagctgtatgacgccttcggcaagccgcttgttgatggctacctgaacctttacaagggccagaacgagatg…	MSYTITELDGKPTGNQPEVAPTDVPAEPAPAEMPVDTPAPAPVDEPKPEEPAEPKPEDAGLFWGEIPVEVAIPDEVSAAFEEKGIDGQAVLGELFAKDGKFELKEETKAKLYDAFGKPLVDGYLNLYKGQNEMAVAKHQAEFEAQQAVMAGNAKEFSEMVSDEQWGELDAWCAEALPEQELAAFNAVMSLPAEHWAAQKAVLKTLMAQRQASLAEAQGDGAIKLLGDDSAQQVAVKDGLPSTLTRSEFQELMHSDRYRKEGDYAARIDAIRRSSMQSGIH
ORF42	AerP_220_25130_26233	25130	26233	+	major capsid protein	ttgtctagcgcaaataatctggtaaacccagcagtatccgcctctggcgaggtagatacccttctcattgagaagttcgatggccaagtaaagcgggcctacaaagagaagctcggtatgatgtcctactttgacctgaaggaagtaaagggaactaactcagtatctaacaaatacatgggtactgtacaagttcaaggtctggcccccggcaaggatgtcaaaggtacttctgctgaattcgacaagaaccagctggtcatcgatactgtagtaatcggccgtaacaacgtaggtttgctggctgatgtccacgacgacatcatgaccaagggcaagctggcggaagagcaggttgatgcactggtgtatctggaagaccggatgctcgttcagcag…	MSSANNLVNPAVSASGEVDTLLIEKFDGQVKRAYKEKLGMMSYFDLKEVKGTNSVSNKYMGTVQVQGLAPGKDVKGTSAEFDKNQLVIDTVVIGRNNVGLLADVHDDIMTKGKLAEEQVDALVYLEDRMLVQQAAYGAIMNTQAKRTKPRVRGHGFSIDVQLKAANTVYPNYILASLELVLERMLEQNVPIEKLACMMPWKYFNCLRDAERIINATYTTASGATINGFVLKSYNLPIIPTNQMPNKNRDHLDIDGNVATNHLLSNAANGYRYNVLDTGVDTMADIVGVLFGTEGLMVGRSIELQGKIFFSDLNKTWYIDSWLSEGAIPDRWEQLGIARVTTAATDNTEVTARANRKVIPTTTAAIAP
ORF43	AerP_220_26282_26911	26282	26911	+	tail tubular protein A	atgcaattagatgtcagtaccagacttgacgcgataaactatgtcattggctccataggtctggcccctgttgaggcagaggacgcctacaaccttgatgtggcccaagcctctcagcttattgatgcggtatcccgtgacgttcagaacaaccgaggaggcgggttctggttcaacaaagagaagaactggaagttatcacctgacccagtgacgggtactatctccgtacctaacgtggccctgtccatctaccggttcaatgagtacaaccagcagcagaagatagccacccgtggccgccagctgtatgacacggaagagcatggctttgacatgcgccccttggttaacagcgatggctatgtgcgcctgatgattattacccaactcgacttc…	MQLDVSTRLDAINYVIGSIGLAPVEAEDAYNLDVAQASQLIDAVSRDVQNNRGGGFWFNKEKNWKLSPDPVTGTISVPNVALSIYRFNEYNQQQKIATRGRQLYDTEEHGFDMRPLVNSDGYVRLMIITQLDFEDLPQTAKWAITTMAAVKFASRVEMDMNRVQVLGQEAQDAMWSLEGEETSQANVNAFKVNGTLAQFNANAGGFNNW
ORF44	AerP_220_26919_29492	26919	29492	+	tail tubular protein B	atggcaagagtaacgtcctcatgggggcggcccattcagggcgtctcccaacagcctgaccgtgttcgcatggaagggcaatgcacactacaagaaaacctcataccagacttagttaagggactcacccgtaggccatctacttactttgtcaagatgctcctaggctctggtgttgatagcaaggccaagtggcacgactatgacagggggggtgagtcgtacttcatgtatgttgaacctaactctggcactgtcagggtattcaatacccaaggcgtgttgcagcaagttaacggggccacctcatacttaacggtggctgacccgtccaaggagatagagttcaagactgttggtgatttcacattcttgacgaacaagaataagccggttctc…	MARVTSSWGRPIQGVSQQPDRVRMEGQCTLQENLIPDLVKGLTRRPSTYFVKMLLGSGVDSKAKWHDYDRGGESYFMYVEPNSGTVRVFNTQGVLQQVNGATSYLTVADPSKEIEFKTVGDFTFLTNKNKPVLMSSERSPATPNVGIVYCQYATYGKTYTIDIDGVTVASFKTPDGSDPSHIDSVATDFVAAQLYNQLAGLNISDRTETKTVQAVFGTVGVVVDQDIVSIESVTVGSFSKPFSQYDSRTILTPSLAVGDVAVIKYKGQTSTGGTYVVELNDNVIIIKKPDNSDFRLTTSDSQKGEDLIAAKGSVKSVNQLPPYAPDGYVLRISGEGKSTKDDYWLKAEITNDSRIRWVESVEPNIPISFDAATMPHALVRDTLVNGVATFTLGPVAWEK…
ORF45	AerP_220_29504_30103	29504	30103	+	internal virion protein A	atgggagtaacaacagctgctataggggcctttatggcatctaatgctggcacgatagcagctgtatctacagcggcatctgtcgcctctacggcatatggtgcctatgcacaaagccagagtgccacaatgatggcacagcagcagtcagagaataacagggccatggcaatagctgccgcagagtcctatgacgacctgagtccagcagagattgacgcacagcgtcaggcaagcgagcttggtatccagaatcaggcggaggctatccaagccaagggcagggtcaacgtgtttgctgccgcctctggtactatgggtggcagtgttgactctgcgctgtttgacatcgaggcgaccaaggataggaacgtcaatgacatcctgcgacagcgggag…	MGVTTAAIGAFMASNAGTIAAVSTAASVASTAYGAYAQSQSATMMAQQQSENNRAMAIAAAESYDDLSPAEIDAQRQASELGIQNQAEAIQAKGRVNVFAAASGTMGGSVDSALFDIEATKDRNVNDILRQREAGLYSIKQQAESIRVGATQGQNRTAIERPSWVQAGVQIGQQAVSGFDKYMSKQPTFDKQQKVKGGV
ORF46	AerP_220_30148_32244	30148	32244	+	internal virion protein B	atgccagcctcacgctctggtcaggtagtcaaccgcatggagccaagggtccagcagcttgagtccagcgccagtcgtgcttccaagattatcgatggactagctggcttggttgacacggctagcgaagctgcctacaaacaggcccagatagatgtagagaccaagaaggtggcagggatgtccactgccctctctggcggaaagctgggggaagaggctaccaaggcggagcagtctggctatgacttggtaacttctcagtctgacctcctcaaggttaacgagggactggctcgcgctattcagaacaacccagagatgtctgatgatgagttcaacaaggccaaggagttggcctatggcgaggtgctgaagaagtaccaaggctctgacaag…	MPASRSGQVVNRMEPRVQQLESSASRASKIIDGLAGLVDTASEAAYKQAQIDVETKKVAGMSTALSGGKLGEEATKAEQSGYDLVTSQSDLLKVNEGLARAIQNNPEMSDDEFNKAKELAYGEVLKKYQGSDKDVFKAISVKAQESQLTLYGIQKQAQEQHRQFKAQETLNYNIGNQLDSAKTMEEGQALIKQYLAQGKELGIGEAKTKDMLMEQMVVKASQGDNRLIKFIESTAWGKYTKDTAQAKQLYDDKLKRAKAEYEAAQQKQNVLAYGQGLAEIETMAKSGAGDAELLQKMKELQGLGLKFSPSSVASYLTMGKTVSASKQALSTNINIWQEDKGQFSLAQNPRISTEDKKKVLSAAEDAIVAQANEVSPEQRADFTISNLLQLSRQEDMPVA…
ORF47	AerP_220_32254_36144	32254	36144	+	internal virion protein C	atgcccgatactgagttgactcagcaacctgctggcttcggccagctatttgatgttgctgcaaagaagaacttcataggtaatgccggttcccaatacatggacttgatgacttatggtcaaccggtggcgggctacaagccctcaatgcaagaggttgaccagctcaagaccaacttgcagttgagtgatgagcaggctgcaaacatatctggtgccctctccccagaggagatgcagtacagcgcccagaagtttgctgaagctaatcagaataacaagacacttgaaggggctggctggaaaggcacagccgcggaggccctgtcctacatagcggacccggccatgctcccagccttcttcatcaagtcgccgtatgtggtgggcaagacactt…	MPDTELTQQPAGFGQLFDVAAKKNFIGNAGSQYMDLMTYGQPVAGYKPSMQEVDQLKTNLQLSDEQAANISGALSPEEMQYSAQKFAEANQNNKTLEGAGWKGTAAEALSYIADPAMLPAFFIKSPYVVGKTLQLATRGASKVAVNGVVERAVGAAIVGAGTGLAQEAVLSSFDTERDVNDVILAGLSGFVGGAAFSSLADGGASLVKRMGSKPTQVAAEAVEKTDWGNPMAMVNEADTALNEGIRGRLDVSAYDKNMELLSKEVADPMAAKRLLTEGEAINQLVEELTPVAAKRLPRGERMQFEANIKEAEYRVASTEAKLSELLSAPAQGSGKALSKARKALQAEAAKLRSEIDVGKAVVDDLKGQVEPSVSGELATAVSDINQLKQGVIPDRLKQR…
ORF48	AerP_220_36153_37289	36153	37289	+	tail fiber protein with depolymerasing activity domain	atgaactttacttttacaacccatgttggggacgggactaccacggtcttctccttcagctttgccggtcaagataccggctatattgcagagagtaacttggctgtctttgttgatggccttactactgcattcacagtcaatcgctcagaccctaataaggtttacctgtcaactgcaccagcagctggcaagcaggttgttatccgccgtatcatgcccaagaatgtgccttacacagacttcaagcgtggtaatgcgttcactcaggacaaccttaaccgctccttcttgcagcagctttatgtcacccaagagatgcttgatggctatttgccagatggcttctactataagcaagatgtcaacatgggcggctacaacatcaagaaccttggt…	MNFTFTTHVGDGTTTVFSFSFAGQDTGYIAESNLAVFVDGLTTAFTVNRSDPNKVYLSTAPAAGKQVVIRRIMPKNVPYTDFKRGNAFTQDNLNRSFLQQLYVTQEMLDGYLPDGFYYKQDVNMGGYNIKNLGDAVDPDDAIKKEVTDGLSDRLTSLEGDMTAVVNKTVPWSSVATGPDTILYPPYVFDTAMLFINGVAQTPDKSYVILNNTIVLAGPLKVGDHIFALIGDYPAAPIADNNPTISWSVTASGGEVLLSPPYVFNSAAVFINGVAQTPNFAYAVANDKVYLAEPLLLGDEVLLMIGDYQAPLDIISSAESGLLFAALSAGVPVSQTYMAVLGEQVVNALAFFDGVRVYKTAAPLTGTVTAVNLPNITVT
ORF49	AerP_220_37291_37518	37291	37518	+	holin	atgcgagacgaagcaattaccgcagcagatgcaggggccaagctggccccacctatggtggttagtggaatcactatctttgggctacgcctagaggagtgggtctacatagctaccatcgtttacacgctcatgcagatgcactatctgatgaaaggcaagggcacctacaaggcgctgttcaagcggctaaggagaaataatgacgaacataacaaagagcaataa	MRDEAITAADAGAKLAPPMVVSGITIFGLRLEEWVYIATIVYTLMQMHYLMKGKGTYKALFKRLRRNNDEHNKEQ
ORF50	AerP_220_37493_37819	37493	37819	+	terminase small subunit	atgacgaacataacaaagagcaataagaagtcagccacagaggaccaagttggtgagctgcatggtcttatcactaaggtcttcaccagtcacctcaagaagattaacgagttgattgatgcaggtgctgacccaactgtcgtggttgacccgatgaaactgtctaaccccatcaagtgggttcaagctaatggcatcatctgcgctgacccagcagacaaggcaggtaacgagcttgctaacgagcttgcagagattaagcgcaagcagcacatgcggcttgtgtccaatggcccagcagcatttcaggaggcggatgacgaatga	MTNITKSNKKSATEDQVGELHGLITKVFTSHLKKINELIDAGADPTVVVDPMKLSNPIKWVQANGIICADPADKAGNELANELAEIKRKQHMRLVSNGPAAFQEADDE
ORF51	AerP_220_37816_39669	37816	39669	+	terminase large subunit	atgaggcggataaacaggggcgataagaaagcccaacttgatatgtggcaagagcttgagacactcagggagactttcccatacaccaaagaaggcttgttcctgtttgcgtctcacgtccttgacaagaccattgttggctccccaacactaaacccagtacagatggacatccttgactacctttgctttggtggtaagtacctaggtatcatggcacaacgaggacaagctaagacgaccttggctgccatagtttgtgccttcaccctgatgcacttaccgcactaccgtatcctagtattctcacagaatggtaagcgagccaaggaaatcgctggctgggttatcaagatattctatgcaattgaagtattagaccttctgctgccagatacc…	MRRINRGDKKAQLDMWQELETLRETFPYTKEGLFLFASHVLDKTIVGSPTLNPVQMDILDYLCFGGKYLGIMAQRGQAKTTLAAIVCAFTLMHLPHYRILVFSQNGKRAKEIAGWVIKIFYAIEVLDLLLPDTYAGDRSSIEAFDVHWCFRGDDKSPSVACYSIESGAQGARADLILADDVESLQNSRTSVMREWLMEQSLEFESINQYGRIIYLGTPQSSESIYNMLPSRGYNVRIWPGRYPTPDQLDYYGPRLAPLLRKHLEANPELQHGGGLDGTLGKPTCPEMYDEETLQEKEIRQGLAKFMLQFMLHTGMSDKDRFKLKLENFIVANFNGDEGPVMPVWLSAPSSIWPNAPRFGSRAQDKFYFAAPQSYQFRKFDKTVMYIDPAGGGSRSQDEM…
ORF52	AerP_220_39855_40370	39855	40370	+	tail needle and knob protein	atggcagttcatgtgctaacagccctgcctaaccagacggaggtgtacagcgagctaaactacactcgtaagaagtccgaggcggtatattctgggctgaacctccagctaactagcgggacagctaacaacatcataaccctgctggctgcacagcctataacatcaggctcactcgctccattcttcaatgtaacagccggcaagcttcggccatttaatgacaacagcaccctgttcgttaagttgaatgttgttggcttctggacaggcgggtcaagtaaccgctcactagagtttgatgttgctggctcacttggtaacaagatagtggagaacagactacagaatgtcccgttagatacattctctttctcactacctttgtttgtcgatatt…	MAVHVLTALPNQTEVYSELNYTRKKSEAVYSGLNLQLTSGTANNIITLLAAQPITSGSLAPFFNVTAGKLRPFNDNSTLFVKLNVVGFWTGGSSNRSLEFDVAGSLGNKIVENRLQNVPLDTFSFSLPLFVDIDGNLATNGAALTLRPNGDVFTVTSAVLIAAQVTTLTTI
ORF53	AerP_220_40381_40659	40381	40659	+	acetyl-CoA acetyltransferase	atgccccgttccgtaactggcgatgcccccgtatccgtacagaccactccggtagcttccccgttctcttgtgtcactcaagcccaactcgcagctgccaccaacgccatcaacgactattccaagtctggtaaagagaagggcactgtcgtaatggtgaccatgaccgttggcggtgctgtagcgatggctatcgcccaaggcaatgccaccacctctaagtggaacattgttggtgacaccgcagcttcccctatcacctctgttacccctgcgtaa	MPRSVTGDAPVSVQTTPVASPFSCVTQAQLAAATNAINDYSKSGKEKGTVVMVTMTVGGAVAMAIAQGNATTSKWNIVGDTAASPITSVTPA
ORF54	AerP_220_40811_41263	40811	41263	+	lytic murein transglycosylase	ttggataagaagcagttccaagataacgtgcttgttcctactttgaagaagcttaacctgcacagtgaacatgctgtgcgcctgcttactatgattatcgcacatgagtcgatgaaaggtcattacattgtccagactgttggtcctgctaagggcatctaccagatggaaccggccactcatgatgacatcatcaagtggcttaaggctaagaagcctgagctgtataagcagattattgctatgggtgacaatgaaccgtcagctatgaagatggttactgacttggactatgcaactgctatggcgcgggcattcttcttgcggttccctgaagcgctgccaaccggcagcgactcgcagttagctgaatacgccaagaaatcttggaatacttac…	MDKKQFQDNVLVPTLKKLNLHSEHAVRLLTMIIAHESMKGHYIVQTVGPAKGIYQMEPATHDDIIKWLKAKKPELYKQIIAMGDNEPSAMKMVTDLDYATAMARAFFLRFPEALPTGSDSQLAEYAKKSWNTYKGKATPNDYLKAYQSWK
ORF55	AerP_220_41260_41376	41260	41376	+	hypothetical protein	atgaaacttagcgaatggtgcagcaagaagcatgacgaagctatgtctgctggcgatatgtcagcagcttacgactactttcaattaactgagatgtggaggaatagaaacttatga	MKLSEWCSKKHDEAMSAGDMSAAYDYFQLTEMWRNRNL
ORF56	AerP_220_41373_41519	41373	41519	+	transmembrane helix containing protein	atgaagaacctgctgaagaaccgtaaggtgcttgcagctctggctggcttgctgctggctatctctgctgcacttactggcgtagagcttggcttcactggcgaggacatcgctggagtagtttgccaagttgtatattgtgaataa	MKNLLKNRKVLAALAGLLLAISAALTGVELGFTGEDIAGVVCQVVYCE
ORF57	AerP_220_41588_41806	41588	41806	+	putative O-spanin	atgcgcagaagtctgcggatgaagctggcagtaatcctactggttggttcaagtctcactttagtggggtgtcaggcaccgatgcaagagatgcgacagcagccagtgaagccaacgctgacaagcgtgaatgaagtagataatcagatgtgcatgtcgttactagatgctagcaaacttggcctatacatcatagagttagagaggggctacaagtag	MRRSLRMKLAVILLVGSSLTLVGCQAPMQEMRQQPVKPTLTSVNEVDNQMCMSLLDASKLGLYIIELERGYK
ORF58	AerP_220_41849_43408	41849	43408	+	putative tail spike protein	atgagtttagatagtcttataagaacaggtgggtctacgggagttgacccactcttgctggctggagttggtggtgctgggttagttggctcagccacgtatgcatcgataagggcgtacacaggggactccacagctatcaattgctctggcagggaaaacgtgtttgatatggcgcatggtgtatttgtgcgtgacctgtctgacacaaccagcccggacaacgatggcaccattttaatagatgccctagggcgaagatggaaacgacaactgtctgggttttctgcaccagagtggttcggtgccaagggtgacgcagttgccaacgattcaccagcaatgacttccgcgctgagtttggggatgtcagttaagtgcctgtcacaaacctacaga…	MSLDSLIRTGGSTGVDPLLLAGVGGAGLVGSATYASIRAYTGDSTAINCSGRENVFDMAHGVFVRDLSDTTSPDNDGTILIDALGRRWKRQLSGFSAPEWFGAKGDAVANDSPAMTSALSLGMSVKCLSQTYRLTSKVDLIEPFDFDGNNAEFMIDHAGDGLYVKSSVYANKRNICSLLNVNFIPGAITPNSLITIGEATVLEPTNIQLDGIHFQYTFAGQSHIVNKRSYGLKINNSAFNEVVGTCILFESGVGGDGSRYSYNCYIGQVDITGCTHGVIVEGGKINISNSVIESCTGRALWAKGSSFNASIYVDNVYFENNVYSLYFESQQPQGYTRNSEIRNSFFAGNSGLCYASDNNDIRLSNNKGFTFDRVTGSGNWSLAGTQFPVPYNATTCPTS…
ORF59	AerP_220_43508_44896	43508	44896	+	putative tail spike protein	atgagtttaagtaaatttactagagtatccggctcaagtgcagcctataaaacacaccaactaagagtgccatctgagtttgcatcgctacaaatggcatttgattcagcttgcacaaggcgctcacaaaatggtgaaagagtagttatactaatagagagcggataccagccgacatccggcatattgtgtagtaacggtgacttctctcaagttttcatagagagcgaaagcccgcttgttactttatctccgctgcaccctactaccgtggatttcatacatggagagaactgcgcagcacctgtactggcttgcttggtagatgccaatgcaagatgcaacaatgggtacttagtacagaacagagcgtctgggtatgtgttaccaaactgtggc…	MSLSKFTRVSGSSAAYKTHQLRVPSEFASLQMAFDSACTRRSQNGERVVILIESGYQPTSGILCSNGDFSQVFIESESPLVTLSPLHPTTVDFIHGENCAAPVLACLVDANARCNNGYLVQNRASGYVLPNCGVINAGGSGLVARYGSFVKADGTKWTGAAQGGGQTSGILSWAAGISAELADTSGSVHYGAQSAHGGWLSFRGGNADNCQRYGIRATDSGFIDADGASAENCGLNGIRAFNLGIINFRDGKARNCGGNTDAASGAISASYGSTVNAVAANLSSSKYQAVIALNSTVTLTQANMSGAYRFGINAQGASNISAGSSDVSGAGSSGVQALGSTVHCPSINANNCAAYGISALEGSNVNASGAQAVGCGTGGITARDGSTVNAKGSDTSGTL…
