# Supplementary material for: A Novel Aeromonas popoffii Phage AerP_220 Proposed to Be a Member of a New Tolavirus Genus in the Autographiviridae Family
Source: Viruses. 2022 Dec 7;14(12):2733. doi: 10.3390/v14122733 (PMC9780818; doi:10.3390/v14122733)
Supplement: Supplementary file 1 [file viruses-14-02733-s001.zip › Data S2.xlsx]

## Sheet: Лист1
	Pangenome analysis of AerP_220 genome and similar phage genomes	The number of homologs in each column is :41
	Aeromonas phage Aer_P220	Aeromonas phage vB_AspA_Tola
	ON624112	OM913599
	PI:UTQ78218.1	PI:UOW66351.1
	Product:hypothetical protein	Product:hypothetical protein
	PI:UTQ78220.1	PI:UOW66355.1
	Product:hypothetical protein	Product:hypothetical protein
	PI:UTQ78221.1	PI:UOW66356.1
	Product:hypothetical protein	Product:hypothetical protein
	PI:UTQ78222.1	PI:UOW66358.1
	Product:hypothetical protein	Product:hypothetical protein
	PI:UTQ78224.1	PI:UOW66359.1
	Product:late transcription factor	Product:hypothetical protein
	PI:UTQ78227.1	PI:UOW66362.1
	Product:DNA-directed RNA polymerase	Product:DNA-directed RNA polymerase
	PI:UTQ78229.1	PI:UOW66364.1
	Product:hypothetical protein	Product:hypothetical protein
	PI:UTQ78231.1	PI:UOW66366.1
	Product:hypothetical protein	Product:hypothetical protein
	PI:UTQ78232.1	PI:UOW66369.1
	Product:hypothetical protein	Product:hypothetical protein
	PI:UTQ78233.1	PI:UOW66370.1
	Product:DNA primase/helicase	Product:DNA helicase
	PI:UTQ78236.1	PI:UOW66373.1
	Product:hypothetical protein	Product:hypothetical protein
	PI:UTQ78237.1	PI:UOW66375.1
	Product:HTH domain-containing protein	Product:hypothetical protein
	PI:UTQ78238.1	PI:UOW66371.1
	Product:hypothetical protein	Product:hypothetical protein
	PI:UTQ78239.1	PI:UOW66377.1
	Product:DNA-directed DNA polymerase	Product:DNA-directed DNA polymerase
	PI:UTQ78240.1	PI:UOW66378.1
	Product:hypothetical protein	Product:hypothetical protein
	PI:UTQ78241.1	PI:UOW66379.1
	Product:hypothetical protein	Product:hypothetical protein
	PI:UTQ78242.1	PI:UOW66380.1
	Product:hypothetical protein	Product:hypothetical protein
	PI:UTQ78243.1	PI:UOW66381.1
	Product:5'-3'exonuclease	Product:5'-3'exonuclease
	PI:UTQ78244.1	PI:UOW66382.1
	Product:endonuclease VII	Product:endonuclease VII
	PI:UTQ78245.1	PI:UOW66384.1
	Product:metallophosphoesterase	Product:phosphatase 2a-like protein
	PI:UTQ78246.1	PI:UOW66385.1
	Product:3'-phosphatase	Product:polynucleotide 5' kinase
	PI:UTQ78247.1	PI:UOW66386.1
	Product:ATPase	Product:ATPase
	PI:UTQ78248.1	PI:UOW66387.1
	Product:ATP-dependent DNA ligase	Product:ATP-dependent DNA ligase
	PI:UTQ78252.1	PI:UOW66388.1
	Product:acetyltransferase	Product:acetyltransferase
	PI:UTQ78253.1	PI:UOW66389.1
	Product:virion assembly protein	Product:virion assembly protein
	PI:UTQ78254.1	PI:UOW66390.1
	Product:head-tail connector protein	Product:head-tail connector protein
	PI:UTQ78256.1	PI:UOW66391.1
	Product:scaffolding protein	Product:scaffolding protein
	PI:UTQ78257.1	PI:UOW66392.1
	Product:major capsid protein	Product:major capsid protein
	PI:UTQ78258.1	PI:UOW66394.1
	Product:tail tubular protein A	Product:tail tubular protein A
	PI:UTQ78259.1	PI:UOW66396.1
	Product:tail tubular protein B	Product:tail
	PI:UTQ78260.1	PI:UOW66397.1
	Product:internal virion protein A	Product:internal virion protein A
	PI:UTQ78261.1	PI:UOW66398.1
	Product:internal virion protein B	Product:internal virion protein B
	PI:UTQ78262.1	PI:UOW66399.1
	Product:internal virion protein C	Product:internal virion protein C
	PI:UTQ78263.1	PI:UOW66401.1
	Product:tail fiber protein	Product:tail fiber adaptor protein
	PI:UTQ78264.1	PI:UOW66402.1
	Product:holin	Product:transmembrane helix containing protein
	PI:UTQ78265.1	PI:UOW66403.1
	Product:terminase small subunit	Product:terminase small subunit
	PI:UTQ78266.1	PI:UOW66404.1
	Product:terminase large subunit	Product:terminase large subunit
	PI:UTQ78268.1	PI:UOW66407.1
	Product:acetyl-CoA acetyltransferase	Product:acetyl-CoA acetyltransferase
	PI:UTQ78269.1	PI:UOW66408.1
	Product:lytic murein transglycosylase	Product:lytic murein transglycosylase
	PI:UTQ78270.1	PI:UOW66409.1
	Product:hypothetical protein	Product:hypothetical protein
	PI:UTQ78271.1	PI:UOW66410.1
	Product:transmembrane helix containing protein	Product:transmembrane helix containing protein

## Sheet: Лист2
	The number of homologs in each column is :41
	Pectobacterium phage PP99	Escherichia phage ECBP5	Pseudomonas phage MR4
	NC_047802	NC_027330	MT104467
	PI:YP_009788755.1	PI:YP_009146433.1	PI:QJD54767.1
	Product:hypothetical protein	Product:hypothetical protein	Product:hypothetical protein
	PI:YP_009788758.1	PI:YP_009146375.1	PI:QJD54701.1
	Product:hypothetical protein	Product:hypothetical protein	Product:hypothetical protein
	PI:YP_009788760.1	PI:YP_009146377.1	PI:QJD54703.1
	Product:DNA-directed RNA polymerase	Product:putative RNA polymerase	Product:DNA-directed RNA polymerase
	PI:YP_009788762.1	PI:YP_009146379.1	PI:QJD54705.1
	Product:hypothetical protein	Product:hypothetical protein	Product:hypothetical protein
	PI:YP_009788763.1	PI:YP_009146381.1	PI:QJD54706.1
	Product:hypothetical protein	Product:hypothetical protein	Product:hypothetical protein
	PI:YP_009788764.1	PI:YP_009146383.1	PI:QJD54708.1
	Product:hypothetical protein	Product:hypothetical protein	Product:hypothetical protein
	PI:YP_009788766.1	PI:YP_009146384.1	PI:QJD54710.1
	Product:putative DNA primase/helicase	Product:putative DNA helicase	Product:DNA primase/helicase
	PI:YP_009788768.1	PI:YP_009146386.1	PI:QJD54711.1
	Product:hypothetical protein	Product:hypothetical protein	Product:putative DNA primase
	PI:YP_009788769.1	PI:YP_009146389.1	PI:QJD54713.1
	Product:hypothetical protein	Product:hypothetical protein	Product:hypothetical protein
	PI:YP_009788770.1	PI:YP_009146391.1	PI:QJD54714.1
	Product:hypothetical protein	Product:hypothetical protein	Product:hypothetical protein
	PI:YP_009788772.1	PI:YP_009146393.1	PI:QJD54716.1
	Product:DNA polymerase	Product:putative DNA polymerase	Product:putative HNH homing endonuclease
	PI:YP_009788773.1	PI:YP_009146394.1	PI:QJD54717.1
	Product:hypothetical protein	Product:hypothetical protein	Product:putative DNA polymerase
	PI:YP_009788774.1	PI:YP_009146395.1	PI:QJD54718.1
	Product:hypothetical protein	Product:hypothetical protein	Product:hypothetical protein
	PI:YP_009788775.1	PI:YP_009146396.1	PI:QJD54720.1
	Product:hypothetical protein	Product:hypothetical protein	Product:hypothetical protein
	PI:YP_009788776.1	PI:YP_009146397.1	PI:QJD54722.1
	Product:5'-3'exonuclease	Product:putative exonuclease	Product:putative exonuclease
	PI:YP_009788777.1	PI:YP_009146398.1	PI:QJD54723.1
	Product:endonuclease VII	Product:putative endonuclease	Product:putative endonuclease
	PI:YP_009788778.1	PI:YP_009146399.1	PI:QJD54724.1
	Product:putative exonuclease	Product:putative oxidoreductase	Product:putative exonuclease
	PI:YP_009788779.1	PI:YP_009146400.1	PI:QJD54725.1
	Product:putative phosphatase	Product:putative polynucleotide 5' kinase/3'	Product:putative phosphatase
	PI:YP_009788780.1	PI:YP_009146401.1	PI:QJD54726.1
	Product:putative deoxynucleoside monophosphate kinase	Product:hypothetical protein	Product:putative deoxynucleoside monophosphate kinase
	PI:YP_009788781.1	PI:YP_009146402.1	PI:QJD54727.1
	Product:DNA ligase	Product:hypothetical protein	Product:putative DNA ligase
	PI:YP_009788783.1	PI:YP_009146404.1	PI:QJD54728.1
	Product:hypothetical protein	Product:hypothetical protein	Product:hypothetical protein
	PI:YP_009788784.1	PI:YP_009146405.1	PI:QJD54729.1
	Product:hypothetical protein	Product:hypothetical protein	Product:hypothetical protein
	PI:YP_009788785.1	PI:YP_009146406.1	PI:QJD54730.1
	Product:putative acyl-CoA N-acyltransferase	Product:putative acyl-CoA N-acyltransferase	Product:putative GNAT family acetyltransferase protein
	PI:YP_009788786.1	PI:YP_009146407.1	PI:QJD54731.1
	Product:hypothetical protein	Product:hypothetical protein	Product:hypothetical protein
	PI:YP_009788787.1	PI:YP_009146408.1	PI:QJD54732.1
	Product:putative head-tail connector protein	Product:putative head-tail connector	Product:putative head-tail connector protein
	PI:YP_009788788.1	PI:YP_009146409.1	PI:QJD54733.1
	Product:putative scaffolding protein	Product:putative scaffolding protein	Product:putative scaffolding protein
	PI:YP_009788789.1	PI:YP_009146410.1	PI:QJD54734.1
	Product:putative major capsid protein	Product:putative major capsid protein	Product:putative major capsid protein
	PI:YP_009788790.1	PI:YP_009146411.1	PI:QJD54735.1
	Product:putative tail tubular protein A	Product:putative tail tubular protein A	Product:putative tail tubular protein
	PI:YP_009788791.1	PI:YP_009146412.1	PI:QJD54736.1
	Product:putative tail tubular protein B	Product:putative tail tubular protein B	Product:putative tail tubular protein
	PI:YP_009788792.1	PI:YP_009146413.1	PI:QJD54737.1
	Product:putative internal virion protein A	Product:hypothetical protein	Product:putative internal virion protein
	PI:YP_009788793.1	PI:YP_009146414.1	PI:QJD54738.1
	Product:putative internal virion protein B	Product:hypothetical protein	Product:putative internal virion protein
	PI:YP_009788794.1	PI:YP_009146415.1	PI:QJD54739.1
	Product:putative internal virion protein C	Product:putative internal virion-like protein	Product:putative internal virion-like protein
	PI:YP_009788795.1	PI:YP_009146416.1	PI:QJD54740.1
	Product:tail fiber adaptor protein	Product:putative tail fiber protein	Product:putative tail fiber protein
	PI:YP_009788796.1	PI:YP_009146418.1	PI:QJD54742.1
	Product:putative small terminase subunit-like protein	Product:putative small terminase subunit-like protein	Product:putative small terminase subunit-like protein
	PI:YP_009788797.1	PI:YP_009146419.1	PI:QJD54743.1
	Product:terminase large subunit	Product:putative large terminase subunit-like protein	Product:putative terminase large subunit
	PI:YP_009788798.1	PI:YP_009146420.1	PI:QJD54745.1
	Product:tail needle and knob protein	Product:hypothetical protein	Product:putative tail needle and knob protein
	PI:YP_009788799.1	PI:YP_009146421.1	PI:QJD54746.1
	Product:hypothetical protein	Product:putativeacetyl-CoA acetyltransferase	Product:putative acetyltransferase
	PI:YP_009788800.1	PI:YP_009146422.1	PI:QJD54747.1
	Product:lytic murein transglycosylase	Product:hypothetical protein	Product:lytic murein translycosylase
	PI:YP_009788801.1	PI:YP_009146424.1	PI:QJD54749.1
	Product:hypothetical protein	Product:hypothetical protein	Product:hypothetical protein
	PI:YP_009788802.1	PI:YP_009146425.1	PI:QJD54750.1
	Product:hypothetical protein	Product:hypothetical protein	Product:hypothetical protein
	PI:YP_009788804.1	PI:YP_009146426.1	PI:QJD54751.1
	Product:hypothetical protein	Product:hypothetical protein	Product:putative O-spanin

## Sheet: Лист3
	The number of homologs in each column is :30
	Bacteriophage Reminis	Pantoea phage Nufs112	Pectobacterium phage PP99	Escherichia phage ECBP5	Pseudomonas phage MR4
	MN478376	OK570185	NC_047802	NC_027330	MT104467
	PI:QGH45082.1	PI:UJH95886.1	PI:YP_009788797.1	PI:YP_009146419.1	PI:QJD54743.1
	Product:terminase large subunit	Product:terminase large subunit	Product:terminase large subunit	Product:putative large terminase subunit-like protein	Product:putative terminase large subunit
	PI:QGH45083.1	PI:UJH95885.1	PI:YP_009788796.1	PI:YP_009146418.1	PI:QJD54742.1
	Product:terminase small subunit	Product:terminase small subunit	Product:putative small terminase subunit-like protein	Product:putative small terminase subunit-like protein	Product:putative small terminase subunit-like protein
	PI:QGH45085.1	PI:UJH95883.1	PI:YP_009788795.1	PI:YP_009146416.1	PI:QJD54740.1
	Product:tail fiber adaptor protein	Product:tail fiber protein	Product:tail fiber adaptor protein	Product:putative tail fiber protein	Product:putative tail fiber protein
	PI:QGH45086.1	PI:UJH95882.1	PI:YP_009788794.1	PI:YP_009146415.1	PI:QJD54739.1
	Product:internal virion protein C	Product:internal virion protein	Product:putative internal virion protein C	Product:putative internal virion-like protein	Product:putative internal virion-like protein
	PI:QGH45087.1	PI:UJH95881.1	PI:YP_009788793.1	PI:YP_009146414.1	PI:QJD54738.1
	Product:internal virion protein B	Product:internal virion protein	Product:putative internal virion protein B	Product:hypothetical protein	Product:putative internal virion protein
	PI:QGH45088.1	PI:UJH95880.1	PI:YP_009788792.1	PI:YP_009146413.1	PI:QJD54737.1
	Product:internal virion protein A	Product:internal virion protein	Product:putative internal virion protein A	Product:hypothetical protein	Product:putative internal virion protein
	PI:QGH45089.1	PI:UJH95879.1	PI:YP_009788791.1	PI:YP_009146412.1	PI:QJD54736.1
	Product:tail tubular protein B	Product:tail tubular protein B	Product:putative tail tubular protein B	Product:putative tail tubular protein B	Product:putative tail tubular protein
	PI:QGH45090.1	PI:UJH95878.1	PI:YP_009788790.1	PI:YP_009146411.1	PI:QJD54735.1
	Product:tail tubular protein A	Product:tail tubular protein A	Product:putative tail tubular protein A	Product:putative tail tubular protein A	Product:putative tail tubular protein
	PI:QGH45091.1	PI:UJH95877.1	PI:YP_009788789.1	PI:YP_009146410.1	PI:QJD54734.1
	Product:capsid and scaffold protein	Product:major capsid protein	Product:putative major capsid protein	Product:putative major capsid protein	Product:putative major capsid protein
	PI:QGH45092.1	PI:UJH95876.1	PI:YP_009788788.1	PI:YP_009146409.1	PI:QJD54733.1
	Product:capsid and scaffold protein	Product:scaffolding protein	Product:putative scaffolding protein	Product:putative scaffolding protein	Product:putative scaffolding protein
	PI:QGH45093.1	PI:UJH95875.1	PI:YP_009788787.1	PI:YP_009146408.1	PI:QJD54732.1
	Product:portal (connector) protein	Product:portal protein	Product:putative head-tail connector protein	Product:putative head-tail connector	Product:putative head-tail connector protein
	PI:QGH45094.1	PI:UJH95874.1	PI:YP_009788786.1	PI:YP_009146407.1	PI:QJD54731.1
	Product:hypothetical protein	Product:hypothetical protein	Product:hypothetical protein	Product:hypothetical protein	Product:hypothetical protein
	PI:QGH45095.1	PI:UJH95873.1	PI:YP_009788785.1	PI:YP_009146406.1	PI:QJD54730.1
	Product:hypothetical protein	Product:N-acetyltransferase	Product:putative acyl-CoA N-acyltransferase	Product:putative acyl-CoA N-acyltransferase	Product:putative GNAT family acetyltransferase protein
	PI:QGH45099.1	PI:UJH95870.1	PI:YP_009788781.1	PI:YP_009146402.1	PI:QJD54727.1
	Product:ATP-dependent DNA ligase	Product:ATP-dependent DNA ligase	Product:DNA ligase	Product:hypothetical protein	Product:putative DNA ligase
	PI:QGH45102.1	PI:UJH95868.1	PI:YP_009788779.1	PI:YP_009146400.1	PI:QJD54725.1
	Product:polynucleotide 5' kinase/3' phosphatase	Product:phosphatase	Product:putative phosphatase	Product:putative polynucleotide 5' kinase/3'	Product:putative phosphatase
	PI:QGH45103.1	PI:UJH95867.1	PI:YP_009788778.1	PI:YP_009146399.1	PI:QJD54724.1
	Product:putative exonuclease	Product:HTH domain-containing protein	Product:putative exonuclease	Product:putative oxidoreductase	Product:putative exonuclease
	PI:QGH45104.1	PI:UJH95866.1	PI:YP_009788777.1	PI:YP_009146398.1	PI:QJD54723.1
	Product:endonuclease VII	Product:recombination endonuclease VII	Product:endonuclease VII	Product:putative endonuclease	Product:putative endonuclease
	PI:QGH45105.1	PI:UJH95865.1	PI:YP_009788776.1	PI:YP_009146397.1	PI:QJD54722.1
	Product:hypothetical protein	Product:exonuclease	Product:5'-3'exonuclease	Product:putative exonuclease	Product:putative exonuclease
	PI:QGH45106.1	PI:UJH95864.1	PI:YP_009788775.1	PI:YP_009146396.1	PI:QJD54720.1
	Product:hypothetical protein	Product:hypothetical protein	Product:hypothetical protein	Product:hypothetical protein	Product:hypothetical protein
	PI:QGH45107.1	PI:UJH95863.1	PI:YP_009788774.1	PI:YP_009146395.1	PI:QJD54718.1
	Product:hypothetical protein	Product:hypothetical protein	Product:hypothetical protein	Product:hypothetical protein	Product:hypothetical protein
	PI:QGH45109.1	PI:UJH95861.1	PI:YP_009788772.1	PI:YP_009146393.1	PI:QJD54716.1
	Product:DNA polymerase	Product:DNA polymerase	Product:DNA polymerase	Product:putative DNA polymerase	Product:putative HNH homing endonuclease
	PI:QGH45111.1	PI:UJH95859.1	PI:YP_009788770.1	PI:YP_009146391.1	PI:QJD54714.1
	Product:hypothetical protein	Product:HTH domain-containing protein	Product:hypothetical protein	Product:hypothetical protein	Product:hypothetical protein
	PI:QGH45112.1	PI:UJH95857.1	PI:YP_009788769.1	PI:YP_009146389.1	PI:QJD54713.1
	Product:hypothetical protein	Product:hypothetical protein	Product:hypothetical protein	Product:hypothetical protein	Product:hypothetical protein
	PI:QGH45114.1	PI:UJH95855.1	PI:YP_009788766.1	PI:YP_009146384.1	PI:QJD54710.1
	Product:DNA-directed RNA polymerase	Product:DNA primase/helicase	Product:putative DNA primase/helicase	Product:putative DNA helicase	Product:DNA primase/helicase
	PI:QGH45121.1	PI:UJH95846.1	PI:YP_009788760.1	PI:YP_009146377.1	PI:QJD54703.1
	Product:DNA-directed RNA polymerase	Product:DNA-directed RNA polymerase	Product:DNA-directed RNA polymerase	Product:putative RNA polymerase	Product:DNA-directed RNA polymerase
	PI:QGH45123.1	PI:UJH95844.1	PI:YP_009788758.1	PI:YP_009146375.1	PI:QJD54701.1
	Product:hypothetical protein	Product:hypothetical protein	Product:hypothetical protein	Product:hypothetical protein	Product:hypothetical protein
	PI:QGH45127.1	PI:UJH95841.1	PI:YP_009788755.1	PI:YP_009146433.1	PI:QJD54767.1
	Product:hypothetical protein	Product:hypothetical protein	Product:hypothetical protein	Product:hypothetical protein	Product:hypothetical protein
	PI:QGH45138.1	PI:UJH95892.1	PI:YP_009788802.1	PI:YP_009146425.1	PI:QJD54750.1
	Product:hypothetical protein	Product:transmembrane protein	Product:hypothetical protein	Product:hypothetical protein	Product:hypothetical protein
	PI:QGH45140.1	PI:UJH95889.1	PI:YP_009788800.1	PI:YP_009146422.1	PI:QJD54747.1
	Product:lytic murein transglycosylase	Product:endolysin	Product:lytic murein transglycosylase	Product:hypothetical protein	Product:lytic murein translycosylase
	PI:QGH45141.1	PI:UJH95888.1	PI:YP_009788799.1	PI:YP_009146421.1	PI:QJD54746.1
	Product:putative acetyl-CoA acetyltransferase	Product:hypothetical protein	Product:hypothetical protein	Product:putativeacetyl-CoA acetyltransferase	Product:putative acetyltransferase

## Sheet: Лист4
	The number of homologs in each column is :26
	Aeromonas phage Aer_P220	Aeromonas phage vB_AspA_Tola	Bacteriophage Reminis	Pantoea phage Nufs112	Pectobacterium phage PP99	Escherichia phage ECBP5	Pseudomonas phage MR4
	ON624112	OM913599	MN478376	OK570185	NC_047802	NC_027330	MT104467
	PI:UTQ78224.1	PI:UOW66359.1	PI:QGH45123.1	PI:UJH95844.1	PI:YP_009788758.1	PI:YP_009146375.1	PI:QJD54701.1
	Product:late transcription factor	Product:hypothetical protein	Product:hypothetical protein	Product:hypothetical protein	Product:hypothetical protein	Product:hypothetical protein	Product:hypothetical protein
	PI:UTQ78227.1	PI:UOW66362.1	PI:QGH45121.1	PI:UJH95846.1	PI:YP_009788760.1	PI:YP_009146377.1	PI:QJD54703.1
	Product:DNA-directed RNA polymerase	Product:DNA-directed RNA polymerase	Product:DNA-directed RNA polymerase	Product:DNA-directed RNA polymerase	Product:DNA-directed RNA polymerase	Product:putative RNA polymerase	Product:DNA-directed RNA polymerase
	PI:UTQ78233.1	PI:UOW66370.1	PI:QGH45114.1	PI:UJH95855.1	PI:YP_009788766.1	PI:YP_009146384.1	PI:QJD54710.1
	Product:DNA primase/helicase	Product:DNA helicase	Product:DNA-directed RNA polymerase	Product:DNA primase/helicase	Product:putative DNA primase/helicase	Product:putative DNA helicase	Product:DNA primase/helicase
	PI:UTQ78237.1	PI:UOW66375.1	PI:QGH45111.1	PI:UJH95859.1	PI:YP_009788770.1	PI:YP_009146391.1	PI:QJD54714.1
	Product:HTH domain-containing protein	Product:hypothetical protein	Product:hypothetical protein	Product:HTH domain-containing protein	Product:hypothetical protein	Product:hypothetical protein	Product:hypothetical protein
	PI:UTQ78239.1	PI:UOW66377.1	PI:QGH45109.1	PI:UJH95861.1	PI:YP_009788772.1	PI:YP_009146393.1	PI:QJD54716.1
	Product:DNA-directed DNA polymerase	Product:DNA-directed DNA polymerase	Product:DNA polymerase	Product:DNA polymerase	Product:DNA polymerase	Product:putative DNA polymerase	Product:putative HNH homing endonuclease
	PI:UTQ78241.1	PI:UOW66379.1	PI:QGH45107.1	PI:UJH95863.1	PI:YP_009788774.1	PI:YP_009146395.1	PI:QJD54718.1
	Product:hypothetical protein	Product:hypothetical protein	Product:hypothetical protein	Product:hypothetical protein	Product:hypothetical protein	Product:hypothetical protein	Product:hypothetical protein
	PI:UTQ78242.1	PI:UOW66380.1	PI:QGH45106.1	PI:UJH95864.1	PI:YP_009788775.1	PI:YP_009146396.1	PI:QJD54720.1
	Product:hypothetical protein	Product:hypothetical protein	Product:hypothetical protein	Product:hypothetical protein	Product:hypothetical protein	Product:hypothetical protein	Product:hypothetical protein
	PI:UTQ78243.1	PI:UOW66381.1	PI:QGH45105.1	PI:UJH95865.1	PI:YP_009788776.1	PI:YP_009146397.1	PI:QJD54722.1
	Product:5'-3'exonuclease	Product:5'-3'exonuclease	Product:hypothetical protein	Product:exonuclease	Product:5'-3'exonuclease	Product:putative exonuclease	Product:putative exonuclease
	PI:UTQ78244.1	PI:UOW66382.1	PI:QGH45104.1	PI:UJH95866.1	PI:YP_009788777.1	PI:YP_009146398.1	PI:QJD54723.1
	Product:endonuclease VII	Product:endonuclease VII	Product:endonuclease VII	Product:recombination endonuclease VII	Product:endonuclease VII	Product:putative endonuclease	Product:putative endonuclease
	PI:UTQ78246.1	PI:UOW66385.1	PI:QGH45102.1	PI:UJH95868.1	PI:YP_009788779.1	PI:YP_009146400.1	PI:QJD54725.1
	Product:3'-phosphatase	Product:polynucleotide 5' kinase	Product:polynucleotide 5' kinase/3' phosphatase	Product:phosphatase	Product:putative phosphatase	Product:putative polynucleotide 5' kinase/3'	Product:putative phosphatase
	PI:UTQ78248.1	PI:UOW66387.1	PI:QGH45099.1	PI:UJH95870.1	PI:YP_009788781.1	PI:YP_009146402.1	PI:QJD54727.1
	Product:ATP-dependent DNA ligase	Product:ATP-dependent DNA ligase	Product:ATP-dependent DNA ligase	Product:ATP-dependent DNA ligase	Product:DNA ligase	Product:hypothetical protein	Product:putative DNA ligase
	PI:UTQ78252.1	PI:UOW66388.1	PI:QGH45095.1	PI:UJH95873.1	PI:YP_009788785.1	PI:YP_009146406.1	PI:QJD54730.1
	Product:acetyltransferase	Product:acetyltransferase	Product:hypothetical protein	Product:N-acetyltransferase	Product:putative acyl-CoA N-acyltransferase	Product:putative acyl-CoA N-acyltransferase	Product:putative GNAT family acetyltransferase protein
	PI:UTQ78253.1	PI:UOW66389.1	PI:QGH45094.1	PI:UJH95874.1	PI:YP_009788786.1	PI:YP_009146407.1	PI:QJD54731.1
	Product:virion assembly protein	Product:virion assembly protein	Product:hypothetical protein	Product:hypothetical protein	Product:hypothetical protein	Product:hypothetical protein	Product:hypothetical protein
	PI:UTQ78254.1	PI:UOW66390.1	PI:QGH45093.1	PI:UJH95875.1	PI:YP_009788787.1	PI:YP_009146408.1	PI:QJD54732.1
	Product:head-tail connector protein	Product:head-tail connector protein	Product:portal (connector) protein	Product:portal protein	Product:putative head-tail connector protein	Product:putative head-tail connector	Product:putative head-tail connector protein
	PI:UTQ78256.1	PI:UOW66391.1	PI:QGH45092.1	PI:UJH95876.1	PI:YP_009788788.1	PI:YP_009146409.1	PI:QJD54733.1
	Product:scaffolding protein	Product:scaffolding protein	Product:capsid and scaffold protein	Product:scaffolding protein	Product:putative scaffolding protein	Product:putative scaffolding protein	Product:putative scaffolding protein
	PI:UTQ78257.1	PI:UOW66392.1	PI:QGH45091.1	PI:UJH95877.1	PI:YP_009788789.1	PI:YP_009146410.1	PI:QJD54734.1
	Product:major capsid protein	Product:major capsid protein	Product:capsid and scaffold protein	Product:major capsid protein	Product:putative major capsid protein	Product:putative major capsid protein	Product:putative major capsid protein
	PI:UTQ78258.1	PI:UOW66394.1	PI:QGH45090.1	PI:UJH95878.1	PI:YP_009788790.1	PI:YP_009146411.1	PI:QJD54735.1
	Product:tail tubular protein A	Product:tail tubular protein A	Product:tail tubular protein A	Product:tail tubular protein A	Product:putative tail tubular protein A	Product:putative tail tubular protein A	Product:putative tail tubular protein
	PI:UTQ78259.1	PI:UOW66396.1	PI:QGH45089.1	PI:UJH95879.1	PI:YP_009788791.1	PI:YP_009146412.1	PI:QJD54736.1
	Product:tail tubular protein B	Product:tail	Product:tail tubular protein B	Product:tail tubular protein B	Product:putative tail tubular protein B	Product:putative tail tubular protein B	Product:putative tail tubular protein
	PI:UTQ78260.1	PI:UOW66397.1	PI:QGH45088.1	PI:UJH95880.1	PI:YP_009788792.1	PI:YP_009146413.1	PI:QJD54737.1
	Product:internal virion protein A	Product:internal virion protein A	Product:internal virion protein A	Product:internal virion protein	Product:putative internal virion protein A	Product:hypothetical protein	Product:putative internal virion protein
	PI:UTQ78261.1	PI:UOW66398.1	PI:QGH45087.1	PI:UJH95881.1	PI:YP_009788793.1	PI:YP_009146414.1	PI:QJD54738.1
	Product:internal virion protein B	Product:internal virion protein B	Product:internal virion protein B	Product:internal virion protein	Product:putative internal virion protein B	Product:hypothetical protein	Product:putative internal virion protein
	PI:UTQ78262.1	PI:UOW66399.1	PI:QGH45086.1	PI:UJH95882.1	PI:YP_009788794.1	PI:YP_009146415.1	PI:QJD54739.1
	Product:internal virion protein C	Product:internal virion protein C	Product:internal virion protein C	Product:internal virion protein	Product:putative internal virion protein C	Product:putative internal virion-like protein	Product:putative internal virion-like protein
	PI:UTQ78263.1	PI:UOW66401.1	PI:QGH45085.1	PI:UJH95883.1	PI:YP_009788795.1	PI:YP_009146416.1	PI:QJD54740.1
	Product:tail fiber protein	Product:tail fiber adaptor protein	Product:tail fiber adaptor protein	Product:tail fiber protein	Product:tail fiber adaptor protein	Product:putative tail fiber protein	Product:putative tail fiber protein
	PI:UTQ78265.1	PI:UOW66403.1	PI:QGH45083.1	PI:UJH95885.1	PI:YP_009788796.1	PI:YP_009146418.1	PI:QJD54742.1
	Product:terminase small subunit	Product:terminase small subunit	Product:terminase small subunit	Product:terminase small subunit	Product:putative small terminase subunit-like protein	Product:putative small terminase subunit-like protein	Product:putative small terminase subunit-like protein
	PI:UTQ78266.1	PI:UOW66404.1	PI:QGH45082.1	PI:UJH95886.1	PI:YP_009788797.1	PI:YP_009146419.1	PI:QJD54743.1
	Product:terminase large subunit	Product:terminase large subunit	Product:terminase large subunit	Product:terminase large subunit	Product:terminase large subunit	Product:putative large terminase subunit-like protein	Product:putative terminase large subunit
	PI:UTQ78268.1	PI:UOW66407.1	PI:QGH45141.1	PI:UJH95888.1	PI:YP_009788799.1	PI:YP_009146421.1	PI:QJD54746.1
	Product:acetyl-CoA acetyltransferase	Product:acetyl-CoA acetyltransferase	Product:putative acetyl-CoA acetyltransferase	Product:hypothetical protein	Product:hypothetical protein	Product:putativeacetyl-CoA acetyltransferase	Product:putative acetyltransferase
	PI:UTQ78269.1	PI:UOW66408.1	PI:QGH45140.1	PI:UJH95889.1	PI:YP_009788800.1	PI:YP_009146422.1	PI:QJD54747.1
	Product:lytic murein transglycosylase	Product:lytic murein transglycosylase	Product:lytic murein transglycosylase	Product:endolysin	Product:lytic murein transglycosylase	Product:hypothetical protein	Product:lytic murein translycosylase

## Sheet: Лист7
				The number of homologs in each column is :13
	Aeromonas phage Aer_P220	Aeromonas phage vB_AspA_Tola	Pseudomonas phage MR4	Pantoea phage Nufs112	Pectobacterium phage PP99	Vibrio phage AS51	Pseudomonas phage Njord	Pseudomonas phage Nerthus	Vibrio phage Vc1	Erwinia phage vB_EamP-S2	Erwinia phage phiEa100	Lelliottia phage phD2B	Proteus phage PM 85	Salmonella phage SP6	Escherichia phage UAB_Phi78	Citrobacter phage vB_CroP_CrRp3	Vectrevirus AAPEc6	Erwinia phage phiEa1H	Pectobacterium phage PP1
	ON624112	OM913599	MT104467	OK570185	NC_047802	NC_047737	NC_047954	NC_047955	MC_047821	NC_047746	NC_047917	NC_019926	NC_025450	NC_027379	NC_004831	NC_020414	NC_047920	NC_047769	FQ482084
	PI:UTQ78233.1	PI:UOW66370.1	PI:QJD54710.1	PI:UJH95855.1	PI:YP_009788766.1	PI:YP_009783876.1	PI:YP_009800513.1	PI:YP_009800560.1	PI:YP_009784730.1	PI:YP_009797620.1	PI:YP_007237534.1	PI:YP_009102757.1	PI:YP_009152036.1	PI:NP_853570.1	PI:YP_007500988.2	PI:YP_009797841.1	PI:YP_009786419.1	PI:CBX44471.1	PI:YP_007010654.1
	Product:DNA primase/helicase	Product:DNA helicase	Product:DNA primase/helicase	Product:DNA primase/helicase	Product:putative DNA primase/helicase	Product:DNA primase	Product:DNA primase	Product:DNA primase	Product:DNA helicase	Product:DNA primasehelicase	Product:DNA helicase	Product:putative DNA primase	Product:DNA primase	Product:DNA primase	Product:DNA primase/helicase	Product:DNA primase/helicase	Product:DNA primase/helicase-like protein	Product:DNA primase	Product:DNA primase
	PI:UTQ78239.1	PI:UOW66377.1	PI:QJD54716.1	PI:UJH95861.1	PI:YP_009788772.1	PI:YP_009783879.1	PI:YP_009800518.1	PI:YP_009800565.1	PI:YP_009784734.1	PI:YP_009797624.1	PI:YP_007237538.1	PI:YP_009102761.1	PI:YP_009152038.1	PI:NP_853574.1	PI:YP_007500995.2	PI:YP_009797835.1	PI:YP_009786423.1	PI:CBX44475.1	PI:YP_007010658.1
	Product:DNA-directed DNA polymerase	Product:DNA-directed DNA polymerase	Product:putative HNH homing endonuclease	Product:DNA polymerase	Product:DNA polymerase	Product:putative DNA polymerase	Product:DNA polymerase	Product:DNA polymerase	Product:DNA polymerase	Product:DNA polymerase	Product:DNA polymerase A	Product:putative DNA polymerase	Product:hypothetical protein	Product:gp14	Product:DNA polymerase I	Product:DNA polymerase	Product:DNA polymerase	Product:DNA polymerase A	Product:putative DNA polymerase
	PI:UTQ78241.1	PI:UOW66379.1	PI:QJD54718.1	PI:UJH95863.1	PI:YP_009788774.1	PI:YP_009783880.1	PI:YP_009800520.1	PI:YP_009800566.1	PI:YP_009784736.1	PI:YP_009797628.1	PI:YP_007237544.1	PI:YP_009102763.1	PI:YP_009152039.1	PI:NP_853578.1	PI:YP_007500998.2	PI:YP_009797833.1	PI:YP_009786427.1	PI:CBX44481.1	PI:YP_007010663.1
	Product:hypothetical protein	Product:hypothetical protein	Product:hypothetical protein	Product:hypothetical protein	Product:hypothetical protein	Product:hypothetical protein	Product:hypothetical protein	Product:hypothetical protein	Product:hypothetical protein	Product:hypotheticla protein	Product:hypothetical protein	Product:hypothetical protein	Product:hypothetical protein	Product:gp18	Product:hypothetical protein	Product:hypothetical protein	Product:hypothetical protein	Product:hypothetical protein	Product:hypothetical protein
	PI:UTQ78243.1	PI:UOW66381.1	PI:QJD54722.1	PI:UJH95865.1	PI:YP_009788776.1	PI:YP_009783882.1	PI:YP_009800523.1	PI:YP_009800569.1	PI:YP_009784740.1	PI:YP_009797631.1	PI:YP_007237547.1	PI:YP_009102766.1	PI:YP_009152040.1	PI:NP_853581.1	PI:YP_007501003.1	PI:YP_009797829.1	PI:YP_009786431.1	PI:CBX44484.1	PI:YP_007010666.1
	Product:5'-3'exonuclease	Product:5'-3'exonuclease	Product:putative exonuclease	Product:exonuclease	Product:5'-3'exonuclease	Product:exonuclease-like protein	Product:exonuclease-like protein	Product:exonuclease-like protein	Product:5'-3'exonuclease	Product:5'-3' exonuclease	Product:5'-3'-exonuclease	Product:putative 5'-3' exonuclease	Product:exonuclease	Product:exonuclease	Product:exonuclease	Product:exonuclease	Product:exonuclease	Product:5\'-3\' exonuclease-like protein	Product:putative 5'-3' exonuclease
	PI:UTQ78252.1	PI:UOW66388.1	PI:QJD54730.1	PI:UJH95873.1	PI:YP_009788785.1	PI:YP_009783889.1	PI:YP_009800531.1	PI:YP_009800576.1	PI:YP_009784703.1	PI:YP_009797639.1	PI:YP_007237555.1	PI:YP_009102774.1	PI:YP_009152043.1	PI:NP_853588.1	PI:YP_010133132.1	PI:YP_009797822.1	PI:YP_009786439.1	PI:CBX44492.1	PI:YP_007010672.1
	Product:acetyltransferase	Product:acetyltransferase	Product:putative GNAT family acetyltransferase protein	Product:N-acetyltransferase	Product:putative acyl-CoA N-acyltransferase	Product:hypothetical protein	Product:aminoglycoside acetyltransferase	Product:aminoglycoside acetyltransferase	Product:putative acetyltransferase	Product:N-acetyltransferase-like protein	Product:N-acetyltransferase-like protein	Product:hypothetical protein	Product:hypothetical protein	Product:gp28	Product:hypothetical protein	Product:GNAT family N-acetyltransferase	Product:GNAT family N-acetyltransferase	Product:putative N-acetyltransferase	Product:acyl-CoA N-acyltransferase domain-containing
	PI:UTQ78254.1	PI:UOW66390.1	PI:QJD54732.1	PI:UJH95875.1	PI:YP_009788787.1	PI:YP_009783890.1	PI:YP_009800533.1	PI:YP_009800578.1	PI:YP_009784705.1	PI:YP_009797641.1	PI:YP_007237557.1	PI:YP_009102776.1	PI:YP_009152044.1	PI:NP_853590.1	PI:YP_007501012.1	PI:YP_009797820.1	PI:YP_009786441.1	PI:CBX44494.1	PI:YP_007010674.1
	Product:head-tail connector protein	Product:head-tail connector protein	Product:putative head-tail connector protein	Product:portal protein	Product:putative head-tail connector protein	Product:head portal protein	Product:head to tail connecting protein	Product:head to tail connecting protein	Product:head-tail connector	Product:head-to-tail connector	Product:head-to-tail connecting protein	Product:putative head-tail connector protein	Product:hypothetical protein	Product:head portal protein	Product:collar head-to-tail connector protein	Product:collar	Product:head-tail connector protein	Product:bacteriophage head-to-tail connecting protein	Product:putative head-tail connector
	PI:UTQ78256.1	PI:UOW66391.1	PI:QJD54733.1	PI:UJH95876.1	PI:YP_009788788.1	PI:YP_009783891.1	PI:YP_009800534.1	PI:YP_009800579.1	PI:YP_009784706.1	PI:YP_009797642.1	PI:YP_007237558.1	PI:YP_009102777.1	PI:YP_009152045.1	PI:NP_853591.1	PI:YP_007501013.2	PI:YP_009797819.1	PI:YP_009786442.1	PI:CBX44495.1	PI:YP_007010675.1
	Product:scaffolding protein	Product:scaffolding protein	Product:putative scaffolding protein	Product:scaffolding protein	Product:putative scaffolding protein	Product:scaffolding protein	Product:hypothetical protein	Product:hypothetical protein	Product:putative scaffolding protein	Product:scaffolding protein	Product:scaffolding protein	Product:putative scaffolding protein	Product:putative scaffolding protein	Product:scaffolding protein	Product:capsid assembly scaffolding protein	Product:capsid and scaffold	Product:scaffolding protein	Product:scaffolding-like protein	Product:putative scaffolding protein
	PI:UTQ78257.1	PI:UOW66392.1	PI:QJD54734.1	PI:UJH95877.1	PI:YP_009788789.1	PI:YP_009783892.1	PI:YP_009800535.1	PI:YP_009800580.1	PI:YP_009784707.1	PI:YP_009797643.1	PI:YP_007237559.1	PI:YP_009102778.1	PI:YP_009152046.1	PI:NP_853592.1	PI:YP_007501015.1	PI:YP_009797818.1	PI:YP_009786443.1	PI:CBX44496.1	PI:YP_007010676.1
	Product:major capsid protein	Product:major capsid protein	Product:putative major capsid protein	Product:major capsid protein	Product:putative major capsid protein	Product:major capsid protein	Product:major capsid protein	Product:major capsid protein	Product:major capsid protein	Product:major capsid protein	Product:putative major capsid protein	Product:putative capsid protein	Product:major capsid protein	Product:major capsid protein	Product:major capsid protein	Product:major capsid protein	Product:major capsid protein	Product:major capsid-like protein	Product:major capsid protein
	PI:UTQ78258.1	PI:UOW66394.1	PI:QJD54735.1	PI:UJH95878.1	PI:YP_009788790.1	PI:YP_009783893.1	PI:YP_009800536.1	PI:YP_009800581.1	PI:YP_009784708.1	PI:YP_009797644.1	PI:YP_007237560.1	PI:YP_009102779.1	PI:YP_009152047.1	PI:NP_853593.1	PI:YP_007501016.1	PI:YP_009797817.1	PI:YP_009786444.1	PI:CBX44497.1	PI:YP_007010677.1
	Product:tail tubular protein A	Product:tail tubular protein A	Product:putative tail tubular protein	Product:tail tubular protein A	Product:putative tail tubular protein A	Product:tail protein	Product:tail tubular protein A	Product:tail tubular protein A	Product:putative tail tubular protein A	Product:tail tubular protein A	Product:tail protein	Product:putative tail tubular protein A	Product:tail protein	Product:tail protein	Product:tail protein	Product:tail protein	Product:tail protein	Product:tail protein	Product:putative tail tubular protein A
	PI:UTQ78259.1	PI:UOW66396.1	PI:QJD54736.1	PI:UJH95879.1	PI:YP_009788791.1	PI:YP_009783894.1	PI:YP_009800537.1	PI:YP_009800582.1	PI:YP_009784709.1	PI:YP_009797645.1	PI:YP_007237561.1	PI:YP_009102780.1	PI:YP_009152048.1	PI:NP_853594.1	PI:YP_007501017.2	PI:YP_009797816.1	PI:YP_009786445.1	PI:CBX44498.1	PI:YP_007010678.1
	Product:tail tubular protein B	Product:tail	Product:putative tail tubular protein	Product:tail tubular protein B	Product:putative tail tubular protein B	Product:tail protein	Product:tail tubular protein B	Product:tail tubular protein B	Product:putative tail tubular protein B protein	Product:tail tubular protein B	Product:putative tail tubular protein B protein	Product:putative tail tubular protein B	Product:tail protein	Product:tail protein	Product:tail tubular protein	Product:tail fibers protein	Product:putative tail tubular B protein	Product:putative tail tubular protein B	Product:putative tail tubular protein B
	PI:UTQ78262.1	PI:UOW66399.1	PI:QJD54739.1	PI:UJH95882.1	PI:YP_009788794.1	PI:YP_009783897.1	PI:YP_009800540.1	PI:YP_009800585.1	PI:YP_009784712.1	PI:YP_009797648.1	PI:YP_007237564.1	PI:YP_009102783.1	PI:YP_009152051.1	PI:NP_853597.1	PI:YP_007501020.1	PI:YP_009797813.1	PI:YP_009786448.1	PI:CBX44501.1	PI:YP_007010681.1
	Product:internal virion protein C	Product:internal virion protein C	Product:putative internal virion-like protein	Product:internal virion protein	Product:putative internal virion protein C	Product:internal virion protein	Product:hypothetical protein	Product:hypothetical protein	Product:putative internal virion-like protein	Product:internal virion protein	Product:putative internal virion-like protein	Product:putative internal virion protein	Product:internal virion protein	Product:internal virion protein	Product:internal virion protein	Product:hypothetical protein	Product:internal virion protein	Product:internal virion-like protein	Product:putative internal virion protein 1
	PI:UTQ78263.1	PI:UOW66401.1	PI:QJD54740.1	PI:UJH95883.1	PI:YP_009788795.1	PI:YP_009783898.1	PI:YP_009800541.1	PI:YP_009800586.1	PI:YP_009784713.1	PI:YP_009797649.1	PI:YP_007237565.1	PI:YP_009102784.1	PI:YP_009152052.1	PI:NP_853598.1	PI:YP_007501021.1	PI:YP_009797812.1	PI:YP_009786449.1	PI:CBX44502.1	PI:YP_007010682.1
	Product:tail fiber protein	Product:tail fiber adaptor protein	Product:putative tail fiber protein	Product:tail fiber protein	Product:tail fiber adaptor protein	Product:K1E endosialidase adaptor protein	Product:tail fiber protein	Product:tail fiber protein	Product:tail fiber protein	Product:tail fiber protein	Product:tail fiber protein	Product:putative tail fiber protein	Product:putative tail fiber protein	Product:tail fiber fragment	Product:tail fiber protein	Product:tail protein	Product:tail protein	Product:tail fiber protein	Product:putative tail fiber protein
	PI:UTQ78266.1	PI:UOW66404.1	PI:QJD54743.1	PI:UJH95886.1	PI:YP_009788797.1	PI:YP_009783900.1	PI:YP_009800545.1	PI:YP_009800590.1	PI:YP_009784716.1	PI:YP_009797652.1	PI:YP_007237567.1	PI:YP_009102787.1	PI:YP_009152054.1	PI:NP_853601.1	PI:YP_010133135.1	PI:YP_009797809.1	PI:YP_009786453.1	PI:CBX44504.1	PI:YP_007010685.1
	Product:terminase large subunit	Product:terminase large subunit	Product:putative terminase large subunit	Product:terminase large subunit	Product:terminase large subunit	Product:large terminase subunit	Product:large terminase subunit	Product:large terminase subunit	Product:large terminase subunit	Product:terminase large subunit	Product:large terminase subunit protein	Product:putative terminase large subunit	Product:large terminase subunit	Product:large terminase subunit	Product:terminase large subunit	Product:terminase large subunit	Product:terminase large subunit	Product:large terminase subunit protein	Product:putative terminase large subunit
